# Supplementary material for: 4-[3-(2H-Benzotriazol-2-yl)prop­oxy]-3-methoxy­benzaldehyde
Source: Acta Crystallogr Sect E Struct Rep Online. 2010 May 8;66(Pt 6):o1264. doi: 10.1107/S1600536810015461 (PMC2979564; doi:10.1107/S1600536810015461)
Supplement: Supplementary file 2 [file e-66-o1264-Isup2.hkl]

# 
# h,k,l, Fc-squared, Fo-squared, sigma(Fo-squared) and status flag 
# 
data_I
_shelx_title ' 91202am in P2(1)/n' 
_shelx_refln_list_code          4 
_shelx_F_calc_maximum      237.89 
_exptl_crystal_F_000       656.00 
_reflns_d_resolution_high  0.8255 
 
loop_ 
 _symmetry_equiv_pos_as_xyz 
 'x, y, z' 
 '-x+1/2, y+1/2, -z+1/2' 
 '-x, -y, -z' 
 'x-1/2, -y-1/2, z-1/2' 
 
_cell_length_a    11.3281 
_cell_length_b     8.1278 
_cell_length_c    16.1563 
_cell_angle_alpha  90.000 
_cell_angle_beta  100.301 
_cell_angle_gamma  90.000 
 
_shelx_F_squared_multiplier     1.000 
 
loop_ 
 _refln_index_h 
 _refln_index_k 
 _refln_index_l 
 _refln_F_squared_calc 
 _refln_F_squared_meas 
 _refln_F_squared_sigma 
 _refln_observed_status 
   2   0   0        0.67        0.00      0.76 o 
   4   0   0     6508.40     6681.62    119.27 o 
   6   0   0     2121.50     2148.09     44.42 o 
   8   0   0      160.94      152.36      6.35 o 
  10   0   0        0.00        0.00      2.93 o 
  12   0   0        0.63        0.29      3.96 o 
   1   1   0    10007.48     9895.66    174.69 o 
   2   1   0     3301.79     3184.21     46.83 o 
   3   1   0    27111.95    25133.99    363.04 o 
   4   1   0       28.77       32.81      1.62 o 
   5   1   0        0.03        0.46      0.81 o 
   6   1   0        0.62        0.75      0.97 o 
   7   1   0        8.76        7.61      1.39 o 
   8   1   0        2.46        0.46      1.99 o 
   9   1   0       32.55       40.36      4.74 o 
  10   1   0        0.01        0.00      2.25 o 
  11   1   0       85.56       97.12      7.65 o 
  12   1   0       49.16       51.54      7.28 o 
  13   1   0       26.40       28.96      7.16 o 
   0   2   0     4878.65     4891.34     87.72 o 
   1   2   0     4087.03     4023.31     59.19 o 
   2   2   0     6336.55     6513.91    153.83 o 
   3   2   0      154.00      167.95      4.50 o 
   4   2   0        9.23        4.95      1.61 o 
   5   2   0      300.34      314.57      7.43 o 
   6   2   0      158.52      146.45      4.12 o 
   7   2   0        3.05        6.10      1.43 o 
   8   2   0        4.73       12.22      2.28 o 
   9   2   0       94.13       94.87      6.67 o 
  10   2   0       16.28       20.60      6.89 o 
  11   2   0      136.51      147.17      9.24 o 
  12   2   0       34.45       36.31      6.87 o 
  13   2   0      326.39      322.52     13.98 o 
   1   3   0      136.46      148.14      3.73 o 
   2   3   0     1677.21     1664.27     27.03 o 
   3   3   0      195.12      183.77      5.23 o 
   4   3   0      278.76      286.09      7.13 o 
   5   3   0      110.99      101.22      4.50 o 
   6   3   0        2.02        2.97      1.58 o 
   7   3   0      658.63      632.31     13.52 o 
   8   3   0      112.89      112.33      5.28 o 
   9   3   0       73.15       78.23     11.10 o 
  10   3   0      412.65      417.76     14.71 o 
  11   3   0        0.66        2.97      3.09 o 
  12   3   0      159.81      174.64     10.46 o 
   0   4   0      492.22      502.36     12.93 o 
   1   4   0     1560.48     1660.41     23.72 o 
   2   4   0      294.40      299.30      7.56 o 
   3   4   0      782.60      825.95     20.50 o 
   4   4   0      824.36      743.88     14.68 o 
   5   4   0       25.15       25.10      2.83 o 
   6   4   0       10.82       11.90      2.39 o 
   7   4   0      164.26      153.24      6.07 o 
   8   4   0       22.54       31.66      3.89 o 
   9   4   0       63.48       70.55      6.64 o 
  10   4   0      277.28      273.78     11.75 o 
  11   4   0      240.20      215.80     10.77 o 
  12   4   0       21.86       24.84      7.75 o 
   1   5   0        2.44        3.34      1.36 o 
   2   5   0     1330.38     1431.60     31.03 o 
   3   5   0       28.65       27.34      3.02 o 
   4   5   0       17.35       20.74      2.73 o 
   5   5   0        4.12        5.18      1.91 o 
   6   5   0      346.71      345.36     10.14 o 
   7   5   0      117.92      104.69      5.70 o 
   8   5   0      279.19      256.75     13.09 o 
   9   5   0       66.46       67.61      8.24 o 
  10   5   0        8.06        9.59      5.74 o 
  11   5   0        4.20        5.83      8.24 o 
   0   6   0      658.31      659.59     17.80 o 
   1   6   0      406.49      419.77     13.51 o 
   2   6   0       43.86       42.41      3.81 o 
   3   6   0        9.88        8.61      2.80 o 
   4   6   0        2.37        1.32      2.18 o 
   5   6   0      565.18      512.09     12.76 o 
   6   6   0      155.42      144.46      6.38 o 
   7   6   0        0.02        0.45      2.24 o 
   8   6   0        5.41        8.36      2.73 o 
   9   6   0       36.77       53.31      6.64 o 
  10   6   0       19.98       22.85      4.80 o 
   1   7   0        0.54        0.00      1.75 o 
   2   7   0        0.75        1.10      1.94 o 
   3   7   0      168.22      155.70      6.71 o 
   4   7   0      252.01      248.48     10.76 o 
   5   7   0        6.72        4.25      2.59 o 
   6   7   0        2.32        7.56      2.75 o 
   7   7   0        0.26        3.08      2.54 o 
   8   7   0      187.36      188.40     11.09 o 
   9   7   0        5.04        3.17      3.84 o 
   0   8   0      644.51      631.74     27.13 o 
   1   8   0       10.25        9.36      2.81 o 
   2   8   0       30.09       31.97      4.13 o 
   3   8   0        4.87        5.10      2.52 o 
   4   8   0       10.35        9.98      2.96 o 
   5   8   0        3.34        1.04      2.35 o 
   6   8   0       11.38       16.43      3.93 o 
   7   8   0       31.58       37.64      4.71 o 
   1   9   0       26.29       19.91      9.63 o 
   2   9   0      259.65      261.19      9.96 o 
   3   9   0        1.22        4.29      2.78 o 
   4   9   0       15.60       20.78      3.99 o 
   5   9   0       19.97       21.51      4.05 o 
 -13   0   1        7.49        5.13      4.99 o 
 -11   0   1       55.47       57.98      8.70 o 
  -9   0   1       19.60       17.16      4.64 o 
  -7   0   1       37.56       35.78      3.30 o 
  -5   0   1     2011.80     2006.31     45.61 o 
  -3   0   1     2111.13     2227.37     40.93 o 
  -1   0   1      930.01      886.00     16.37 o 
   1   0   1      392.86      351.89     11.24 o 
   3   0   1      107.13      123.53      3.15 o 
   5   0   1       70.50       62.78      3.24 o 
   7   0   1       16.72       18.63      2.43 o 
   9   0   1      125.28      124.91     10.02 o 
  11   0   1      181.53      215.21     14.47 o 
  13   0   1       35.67       38.38      8.31 o 
 -13   1   1       49.56       46.83      6.55 o 
 -12   1   1        0.15        5.08      3.23 o 
 -11   1   1        5.31        7.89      3.18 o 
 -10   1   1        0.74        0.00      2.35 o 
  -9   1   1       14.58       19.28      4.06 o 
  -8   1   1      108.35      121.91      4.33 o 
  -7   1   1      278.14      274.76      6.10 o 
  -6   1   1        3.63        6.23      1.30 o 
  -5   1   1       97.91       90.17      2.87 o 
  -4   1   1     1302.81     1263.78     17.60 o 
  -3   1   1    56592.84    48471.64    704.80 o 
  -2   1   1     2150.81     2097.30     31.32 o 
  -1   1   1     4568.82     4443.13     64.57 o 
   0   1   1      646.60      630.29      8.66 o 
   1   1   1     4568.66     4416.87     45.78 o 
   2   1   1      232.87      201.55      3.30 o 
   3   1   1     1102.70     1063.65     13.38 o 
   4   1   1        0.25        0.00      0.54 o 
   5   1   1       78.24       68.24      2.83 o 
   6   1   1      470.92      459.18      8.04 o 
   7   1   1      281.41      267.80      7.20 o 
   8   1   1      352.43      354.22     11.77 o 
   9   1   1      201.04      196.04     11.27 o 
  10   1   1       16.17       15.53      3.61 o 
  11   1   1        1.29        0.22      2.79 o 
  12   1   1        1.45        3.99      3.35 o 
  13   1   1        0.25        3.07      3.42 o 
 -13   2   1      246.39      265.98     26.99 o 
 -12   2   1       20.06       23.62      6.94 o 
 -11   2   1       15.20       18.74      4.10 o 
 -10   2   1      222.51      246.72     10.41 o 
  -9   2   1        0.19        0.00      3.78 o 
  -8   2   1       92.80       87.92      3.70 o 
  -7   2   1      243.37      238.05      7.65 o 
  -6   2   1     3280.10     3388.14     53.57 o 
  -5   2   1      751.88      769.37     18.49 o 
  -4   2   1       32.02       31.01      3.82 o 
  -3   2   1      899.02      918.10     15.52 o 
  -2   2   1     7991.87     7727.05    112.08 o 
  -1   2   1      455.83      457.16      7.02 o 
   0   2   1     4051.97     3812.19     43.65 o 
   1   2   1       10.17        7.20      1.12 o 
   2   2   1     1328.83     1326.97     19.64 o 
   3   2   1       59.83       71.42      2.05 o 
   4   2   1      103.82       98.85      3.58 o 
   5   2   1      404.87      367.93     12.27 o 
   6   2   1      624.24      620.38     20.15 o 
   7   2   1        1.49        3.17      1.22 o 
   8   2   1       45.80       42.96      5.13 o 
   9   2   1       68.22       66.13      6.72 o 
  10   2   1        8.60        2.86      5.26 o 
  11   2   1        0.79        2.53      2.90 o 
  12   2   1      132.61      133.72      9.69 o 
  13   2   1      350.40      371.77     15.42 o 
 -12   3   1       15.09       22.26      6.01 o 
 -11   3   1       22.46       30.95      5.16 o 
 -10   3   1      102.43      116.12      7.99 o 
  -9   3   1       13.62       14.82      2.90 o 
  -8   3   1       29.65       36.22      2.93 o 
  -7   3   1      134.88      122.16      5.52 o 
  -6   3   1       30.31       32.68      2.95 o 
  -5   3   1     4159.56     4429.06     67.09 o 
  -4   3   1        6.87        8.08      1.72 o 
  -3   3   1      772.55      765.04     13.99 o 
  -2   3   1       10.24       12.51      1.62 o 
  -1   3   1       28.33       31.44      1.61 o 
   0   3   1     1073.54     1164.07     16.55 o 
   1   3   1      453.26      465.11      7.09 o 
   2   3   1      250.86      256.81      9.07 o 
   3   3   1       86.81       77.06      3.48 o 
   4   3   1        9.83        7.79      1.80 o 
   5   3   1      168.13      180.01      5.75 o 
   6   3   1       33.96       37.93      3.16 o 
   7   3   1       18.26       19.26      2.62 o 
   8   3   1       23.02       26.84      3.18 o 
   9   3   1       21.78       23.07      4.16 o 
  10   3   1      670.65      662.65     36.15 o 
  11   3   1       48.31       42.93      6.03 o 
  12   3   1        0.19        0.22      3.32 o 
 -12   4   1       84.59      107.56     16.28 o 
 -11   4   1      164.10      173.38     22.61 o 
 -10   4   1       12.77       11.21      3.77 o 
  -9   4   1      109.47      118.39      6.12 o 
  -8   4   1       71.16       73.09      4.89 o 
  -7   4   1       95.58       98.67      5.09 o 
  -6   4   1        1.37        0.41      1.89 o 
  -5   4   1      146.33      126.38     11.82 o 
  -4   4   1      143.26      137.43      5.60 o 
  -3   4   1      357.22      404.51      9.30 o 
  -2   4   1       58.37       58.13      3.58 o 
  -1   4   1      578.33      684.13     13.25 o 
   0   4   1        0.05        0.22      1.02 o 
   1   4   1        0.14        0.00      1.10 o 
   2   4   1       20.79       20.08      3.32 o 
   3   4   1       59.20       67.87      3.72 o 
   4   4   1      373.14      313.55      9.92 o 
   5   4   1      124.91      117.55      4.86 o 
   6   4   1        2.61        2.30      1.72 o 
   7   4   1      707.00      696.33     15.09 o 
   8   4   1       26.69       27.16      3.52 o 
   9   4   1      201.43      192.75      9.54 o 
  10   4   1      211.27      206.08     10.30 o 
  11   4   1      408.90      415.35     15.66 o 
  12   4   1       33.20       34.39      5.84 o 
 -11   5   1        0.23        2.99      3.51 o 
 -10   5   1        1.92        5.26      3.44 o 
  -9   5   1       88.34       92.58      6.00 o 
  -8   5   1        2.27        3.62      2.35 o 
  -7   5   1       80.65       78.76      5.12 o 
  -6   5   1        4.40        5.53      2.13 o 
  -5   5   1      917.66      865.57     17.44 o 
  -4   5   1        6.06        5.43      1.98 o 
  -3   5   1      633.69      637.01     13.61 o 
  -2   5   1       78.00       78.67      5.31 o 
  -1   5   1      421.63      435.02     19.00 o 
   0   5   1      462.92      479.58     14.96 o 
   1   5   1        6.07        2.66      1.29 o 
   2   5   1     1884.62     1944.65     39.71 o 
   3   5   1        8.99       14.96      2.41 o 
   4   5   1       62.88       59.42      4.08 o 
   5   5   1        0.25        0.00      1.58 o 
   6   5   1      101.51      110.96      5.80 o 
   7   5   1      403.20      363.32     14.22 o 
   8   5   1      643.04      552.18     13.73 o 
   9   5   1       66.53       61.72      6.55 o 
  10   5   1       34.19       31.78      5.23 o 
  11   5   1       22.11       25.80      6.16 o 
 -10   6   1       24.58       14.42      4.36 o 
  -9   6   1        9.16        9.52      2.95 o 
  -8   6   1       23.96       26.74      3.76 o 
  -7   6   1       57.07       59.56      4.97 o 
  -6   6   1       64.45       56.83      4.75 o 
  -5   6   1      403.98      384.05     10.64 o 
  -4   6   1      140.07      122.95      5.76 o 
  -3   6   1       58.19       49.39      5.83 o 
  -2   6   1      328.99      325.46      9.21 o 
  -1   6   1        6.68       11.24      2.29 o 
   0   6   1       34.57       35.77      2.99 o 
   1   6   1       36.64       38.39      3.11 o 
   2   6   1       92.97       95.32      7.22 o 
   3   6   1       36.04       32.51      4.15 o 
   4   6   1        6.21        6.39      2.38 o 
   5   6   1      663.28      618.10     14.56 o 
   6   6   1       33.64       27.98      3.97 o 
   7   6   1        2.23        5.33      2.35 o 
   8   6   1        2.14        3.24      2.45 o 
   9   6   1        3.59        3.58      3.26 o 
  10   6   1        2.45        0.00      3.26 o 
  -9   7   1       23.64       28.20      4.13 o 
  -8   7   1       62.00       53.20      5.24 o 
  -7   7   1        2.64        5.80      2.82 o 
  -6   7   1       18.19       20.75      4.43 o 
  -5   7   1       15.32       11.94      2.89 o 
  -4   7   1        8.60       11.79      2.70 o 
  -3   7   1      475.03      405.21     11.28 o 
  -2   7   1       68.67       58.94      4.74 o 
  -1   7   1       52.99       50.84      4.48 o 
   0   7   1      315.59      301.41      9.43 o 
   1   7   1        0.69        1.75      1.69 o 
   2   7   1       50.35       45.30      5.27 o 
   3   7   1        0.95        0.00      1.91 o 
   4   7   1       21.40       25.23      3.70 o 
   5   7   1       11.39        9.54      2.84 o 
   6   7   1        6.13        2.44      2.39 o 
   7   7   1        3.20        4.52      2.48 o 
   8   7   1       18.97       22.35      4.30 o 
   9   7   1       10.40       11.87      4.01 o 
  -7   8   1       48.32       48.89      5.16 o 
  -6   8   1        4.52        5.00      4.13 o 
  -5   8   1      115.92      114.81      6.93 o 
  -4   8   1       33.51       30.22      3.99 o 
  -3   8   1       77.16       67.35      5.53 o 
  -2   8   1        4.22        5.48      2.52 o 
  -1   8   1       69.36       60.69      5.22 o 
   0   8   1       57.46       58.71      5.18 o 
   1   8   1        0.32        0.00      2.54 o 
   2   8   1       52.21       52.85      5.01 o 
   3   8   1       24.74       24.83      6.63 o 
   4   8   1       78.56       82.09      6.17 o 
   5   8   1       40.03       40.37      5.87 o 
   6   8   1        3.06        9.08      6.97 o 
   7   8   1        7.41        4.01      2.96 o 
  -5   9   1        0.77        5.99      3.05 o 
  -4   9   1       23.45       20.01      3.66 o 
  -3   9   1      166.26      172.28      8.62 o 
  -2   9   1       62.81       53.62      5.41 o 
  -1   9   1       39.93       37.41      4.95 o 
   0   9   1        0.00        3.07      3.25 o 
   1   9   1       39.67       50.83      6.67 o 
   2   9   1        0.04        0.00      5.82 o 
   3   9   1       35.16       40.83      4.80 o 
   4   9   1       67.28       81.18      6.62 o 
   5   9   1       16.92       22.17      4.07 o 
 -12   0   2      110.72      145.05     11.88 o 
 -10   0   2       36.98       33.49      6.16 o 
  -8   0   2      110.72      110.07      5.60 o 
  -6   0   2      190.82      196.00      6.62 o 
  -4   0   2     6156.02     6388.44    114.28 o 
  -2   0   2      136.44      152.98      3.94 o 
   0   0   2     4705.38     4800.67     85.70 o 
   2   0   2      567.51      525.03     11.37 o 
   4   0   2     2654.11     2773.39     42.12 o 
   6   0   2     1764.36     1898.31     30.54 o 
   8   0   2      278.10      262.63     13.93 o 
  10   0   2      550.61      548.44     24.20 o 
  12   0   2        2.95        0.00      4.40 o 
 -13   1   2       91.73      106.17      9.39 o 
 -12   1   2       30.38       32.36      5.15 o 
 -11   1   2       35.75       46.20      6.45 o 
 -10   1   2        6.94       10.76      3.15 o 
  -9   1   2      104.50       97.44      5.23 o 
  -8   1   2       46.56       48.08      3.60 o 
  -7   1   2      848.95      844.50     14.64 o 
  -6   1   2     1576.93     1648.14     23.26 o 
  -5   1   2      117.40      126.64      3.48 o 
  -4   1   2      248.93      223.20      4.54 o 
  -3   1   2    16587.04    16475.01    205.02 o 
  -2   1   2       45.71       33.59      1.55 o 
  -1   1   2      661.20      665.92     20.63 o 
   0   1   2      424.89      396.53      5.84 o 
   1   1   2      143.81      151.87      2.89 o 
   2   1   2      264.59      258.41      3.68 o 
   3   1   2      318.23      302.37      4.82 o 
   4   1   2        5.16        3.38      0.65 o 
   5   1   2      128.28      122.49      2.88 o 
   6   1   2      137.19      138.75      3.08 o 
   7   1   2      152.27      168.43      7.36 o 
   8   1   2      102.57       91.64      6.29 o 
   9   1   2      437.83      445.80     21.93 o 
  10   1   2       79.88       82.18      7.05 o 
  11   1   2       21.49       24.83      4.60 o 
  12   1   2      186.60      191.01     10.35 o 
  13   1   2       40.48       38.59      8.58 o 
 -13   2   2       99.98       92.37      8.80 o 
 -12   2   2       10.34       11.59      3.94 o 
 -11   2   2        2.12        2.16      3.07 o 
 -10   2   2      219.01      218.06     22.76 o 
  -9   2   2        0.88        1.08      1.71 o 
  -8   2   2      180.76      169.99      5.10 o 
  -7   2   2        2.00        1.79      1.29 o 
  -6   2   2     9737.53     9815.28    228.33 o 
  -5   2   2      111.80      130.28     18.35 o 
  -4   2   2        7.10        7.79      1.64 o 
  -3   2   2     2698.25     2801.96     42.35 o 
  -2   2   2     7191.95     7100.85    118.59 o 
  -1   2   2      600.74      567.08     12.00 o 
   0   2   2     2315.80     2382.99     31.15 o 
   1   2   2       50.73       56.28      2.38 o 
   2   2   2       31.88       30.76      1.53 o 
   3   2   2      772.11      750.25     10.83 o 
   4   2   2      215.97      206.66      4.17 o 
   5   2   2       38.63       42.26      2.13 o 
   6   2   2       48.70       45.62      2.35 o 
   7   2   2       15.59       17.54      2.27 o 
   8   2   2       13.34        7.90      6.84 o 
   9   2   2       42.29       39.17      7.48 o 
  10   2   2        1.66        0.06      2.71 o 
  11   2   2        8.84       11.64      3.81 o 
  12   2   2       50.82       53.17      6.72 o 
 -13   3   2       23.56       30.61      6.92 o 
 -12   3   2       59.00       67.07      8.43 o 
 -11   3   2       11.87       16.12      4.07 o 
 -10   3   2      186.03      165.89      8.59 o 
  -9   3   2      536.33      476.37     13.73 o 
  -8   3   2       79.36       75.68      3.87 o 
  -7   3   2       48.46       56.97      3.30 o 
  -6   3   2      401.45      411.92     15.08 o 
  -5   3   2     3829.73     3921.13     81.03 o 
  -4   3   2     2985.60     3180.90     48.85 o 
  -3   3   2        6.84        6.13      1.54 o 
  -2   3   2      250.30      230.46      5.05 o 
  -1   3   2      460.04      462.55     11.03 o 
   0   3   2        6.98        7.96      1.08 o 
   1   3   2      619.86      553.41      8.15 o 
   2   3   2      352.91      327.48      4.93 o 
   3   3   2       16.50       24.54      2.24 o 
   4   3   2        5.57        5.98      1.31 o 
   5   3   2       61.88       68.02      2.87 o 
   6   3   2      196.85      184.70      7.56 o 
   7   3   2       16.11       11.95      2.51 o 
   8   3   2       97.34       92.20      6.67 o 
   9   3   2        3.09        4.78      3.86 o 
  10   3   2      649.47      647.40     19.70 o 
  11   3   2      120.85      134.82     18.53 o 
  12   3   2      125.18      149.56     11.83 o 
 -12   4   2       56.70       50.20      6.68 o 
 -11   4   2        0.48        1.09      3.03 o 
 -10   4   2        0.01        0.00      2.79 o 
  -9   4   2       48.24       52.27      4.55 o 
  -8   4   2     2546.20     2429.39     86.80 o 
  -7   4   2      209.56      194.14      8.51 o 
  -6   4   2      465.96      461.74     10.90 o 
  -5   4   2      139.27      132.07      7.00 o 
  -4   4   2      797.83      781.47     15.16 o 
  -3   4   2      156.10      155.18      5.14 o 
  -2   4   2      537.81      564.60     10.78 o 
  -1   4   2     5029.56     5619.65     72.55 o 
   0   4   2       81.47       85.19      3.42 o 
   1   4   2       30.11       34.81      2.09 o 
   2   4   2      643.69      774.11     12.81 o 
   3   4   2       32.67       36.41      2.90 o 
   4   4   2       81.98       78.77      4.04 o 
   5   4   2       10.16       17.38      2.45 o 
   6   4   2       41.39       37.62      3.44 o 
   7   4   2      877.64      852.07     17.51 o 
   8   4   2       58.87       52.28      5.69 o 
   9   4   2       11.17       13.82      3.63 o 
  10   4   2        4.69        7.12      3.43 o 
  11   4   2      122.76      116.48      9.21 o 
  12   4   2       45.95       41.67      6.45 o 
 -11   5   2       71.76       67.87     15.91 o 
 -10   5   2      139.01      141.45     11.27 o 
  -9   5   2       43.37       43.29      4.52 o 
  -8   5   2       54.27       58.58      6.77 o 
  -7   5   2       29.19       28.04      3.54 o 
  -6   5   2      293.67      282.34      8.52 o 
  -5   5   2       92.91       84.16      4.78 o 
  -4   5   2      507.81      524.17     11.98 o 
  -3   5   2        3.77        9.23      2.07 o 
  -2   5   2       88.78      100.32      4.49 o 
  -1   5   2      186.83      205.06      6.45 o 
   0   5   2      368.59      405.67     11.91 o 
   1   5   2      799.60      797.82     13.70 o 
   2   5   2      480.67      507.83     10.01 o 
   3   5   2        5.78        5.19      3.29 o 
   4   5   2     1027.11      920.57     76.80 o 
   5   5   2       86.50       91.19      5.06 o 
   6   5   2      282.29      242.14      7.89 o 
   7   5   2      185.25      178.15     11.57 o 
   8   5   2      623.19      630.22     18.96 o 
   9   5   2       64.19       69.95      7.00 o 
  10   5   2       36.94       52.96      6.58 o 
  11   5   2       17.19       25.55      5.04 o 
 -10   6   2       12.81       12.83      3.51 o 
  -9   6   2       33.78       38.53      4.54 o 
  -8   6   2      255.29      239.96      8.85 o 
  -7   6   2      260.37      260.29     10.77 o 
  -6   6   2      299.25      284.59      9.14 o 
  -5   6   2      101.01      108.35      5.89 o 
  -4   6   2       73.94       71.77      4.85 o 
  -3   6   2     1078.70      999.92     23.72 o 
  -2   6   2       42.31       52.35      4.23 o 
  -1   6   2       66.30       68.39      4.48 o 
   0   6   2       72.31       72.23      4.58 o 
   1   6   2       10.55        7.21      1.84 o 
   2   6   2        0.17        0.54      1.42 o 
   3   6   2      537.70      544.70     13.12 o 
   4   6   2      214.58      183.96      7.54 o 
   5   6   2      991.66      942.92     19.66 o 
   6   6   2       86.83       84.77      5.59 o 
   7   6   2        2.63        6.84      2.46 o 
   8   6   2       63.66       57.86      6.34 o 
   9   6   2       41.97       42.74      5.89 o 
  10   6   2       10.79       12.70      9.46 o 
  -9   7   2        4.19        0.00      2.74 o 
  -8   7   2      341.84      323.94     17.87 o 
  -7   7   2      162.18      148.23      7.33 o 
  -6   7   2       54.19       52.39      4.97 o 
  -5   7   2      211.97      216.45      8.24 o 
  -4   7   2      181.43      151.60      6.65 o 
  -3   7   2        2.06        0.85      1.98 o 
  -2   7   2       69.65       65.25      4.89 o 
  -1   7   2      162.70      158.74      8.59 o 
   0   7   2      132.13      131.89      6.35 o 
   1   7   2      192.73      196.28     10.45 o 
   2   7   2      173.04      156.82      7.15 o 
   3   7   2      131.76      123.18     13.12 o 
   4   7   2        4.46        3.86      2.40 o 
   5   7   2        4.42        1.56      2.98 o 
   6   7   2        2.20        1.24      2.44 o 
   7   7   2       31.98       31.43      4.19 o 
   8   7   2        1.70        3.32      3.11 o 
   9   7   2       16.88       31.89      5.46 o 
  -8   8   2        0.00        6.72      3.34 o 
  -7   8   2      111.90       99.03      6.99 o 
  -6   8   2       34.70       35.94      5.63 o 
  -5   8   2      169.26      161.88      7.56 o 
  -4   8   2       62.88       44.47      9.47 o 
  -3   8   2       60.94       60.45      5.28 o 
  -2   8   2       26.30       32.13      4.07 o 
  -1   8   2       50.85       60.41      5.34 o 
   0   8   2        4.23        6.29      2.63 o 
   1   8   2      117.79      117.15      6.83 o 
   2   8   2        0.46        2.29      2.74 o 
   3   8   2       36.21       35.44      4.29 o 
   4   8   2       72.24       71.50      5.88 o 
   5   8   2       56.59       63.80      7.07 o 
   6   8   2        1.34        5.51      2.90 o 
   7   8   2       31.21       32.32      5.20 o 
  -5   9   2        7.86        7.45      3.61 o 
  -4   9   2        0.00        2.58      2.65 o 
  -3   9   2       49.04       48.72      5.19 o 
  -2   9   2       36.37       38.57      4.78 o 
  -1   9   2       33.67       31.90      4.49 o 
   0   9   2      115.56      106.29      7.09 o 
   1   9   2       90.65       75.71      9.29 o 
   2   9   2        3.41        9.99      3.83 o 
   3   9   2       14.29       14.51      4.23 o 
   4   9   2       41.22       34.38      5.79 o 
   5   9   2      109.28      159.43     11.11 o 
 -13   0   3        8.83       19.65      6.01 o 
 -11   0   3      401.75      383.88     19.02 o 
  -9   0   3      838.76      800.87     19.64 o 
  -7   0   3      911.96      867.33     19.67 o 
  -5   0   3      363.74      324.12      8.73 o 
  -3   0   3       75.85       85.41      4.94 o 
  -1   0   3     1000.28     1089.09     20.43 o 
   1   0   3       27.75       23.00      1.29 o 
   3   0   3     5161.13     5016.75     91.53 o 
   5   0   3       57.59       50.35      3.98 o 
   7   0   3        5.75        6.36      3.28 o 
   9   0   3      430.04      368.13     18.33 o 
  11   0   3      271.05      256.57     16.52 o 
 -13   1   3        1.76       10.09      3.88 o 
 -12   1   3        0.00        1.73      5.50 o 
 -11   1   3      125.50      134.05      7.74 o 
 -10   1   3      135.57      131.18     10.40 o 
  -9   1   3       22.13       20.76      2.38 o 
  -8   1   3      452.17      429.77      9.57 o 
  -7   1   3      280.87      274.16      7.38 o 
  -6   1   3      420.40      408.41     17.25 o 
  -5   1   3        2.15        1.18      0.99 o 
  -4   1   3      237.30      209.00      4.44 o 
  -3   1   3     3734.91     3655.05     53.73 o 
  -2   1   3       41.08       48.82     17.89 o 
  -1   1   3     1531.83     1540.04     23.16 o 
   0   1   3       63.01       52.75      1.53 o 
   1   1   3     4218.67     4146.25     56.10 o 
   2   1   3      452.63      404.48      6.40 o 
   3   1   3       54.55       67.60      2.17 o 
   4   1   3      211.04      202.91      3.34 o 
   5   1   3      692.01      690.48      8.82 o 
   6   1   3      301.05      295.84      6.72 o 
   7   1   3     1250.22     1247.97     38.07 o 
   8   1   3      171.37      180.83      8.35 o 
   9   1   3      134.05      127.00      7.76 o 
  10   1   3        5.07        4.40      2.86 o 
  11   1   3        2.55        7.06      3.40 o 
  12   1   3        6.46       10.31      5.96 o 
 -13   2   3       22.98       29.53      5.37 o 
 -12   2   3       77.28       78.64      7.25 o 
 -11   2   3        3.10       10.21      5.35 o 
 -10   2   3      247.02      232.37      7.80 o 
  -9   2   3      399.50      373.17     11.38 o 
  -8   2   3       26.02       26.21      2.52 o 
  -7   2   3      750.17      782.40     15.75 o 
  -6   2   3     7880.60     7984.65    177.28 o 
  -5   2   3      101.15       89.43      4.40 o 
  -4   2   3       86.70       91.20      3.41 o 
  -3   2   3       26.81       21.67      1.75 o 
  -2   2   3      284.93      250.22      5.79 o 
  -1   2   3      533.36      511.00      7.94 o 
   0   2   3     1090.38     1067.84     14.93 o 
   1   2   3       13.95        9.77      1.10 o 
   2   2   3      684.48      661.35      9.05 o 
   3   2   3      150.29      136.09      3.13 o 
   4   2   3      143.07      161.84      3.68 o 
   5   2   3      412.29      422.86      8.78 o 
   6   2   3       42.23       45.71      2.42 o 
   7   2   3      156.68      159.46      5.21 o 
   8   2   3       68.11       70.12      5.96 o 
   9   2   3      197.89      192.86      9.30 o 
  10   2   3       11.22       10.78      4.79 o 
  11   2   3       13.31       13.80      4.22 o 
  12   2   3      106.69       96.09     15.50 o 
 -13   3   3        0.06        6.15      3.98 o 
 -12   3   3       19.73       23.47      4.80 o 
 -11   3   3      162.70      188.54     19.07 o 
 -10   3   3       96.74       94.43      5.67 o 
  -9   3   3     2775.54     2618.39     78.33 o 
  -8   3   3       33.96       34.91      3.05 o 
  -7   3   3      233.80      237.32     14.62 o 
  -6   3   3      307.57      302.54      9.56 o 
  -5   3   3      839.22      835.55     15.60 o 
  -4   3   3     1335.68     1539.91     25.40 o 
  -3   3   3     1990.01     1992.97     31.55 o 
  -2   3   3      116.06      121.51      4.67 o 
  -1   3   3      642.71      683.80     10.61 o 
   0   3   3      647.65      683.61     12.27 o 
   1   3   3        2.00        1.19      0.88 o 
   2   3   3       53.02       61.88      2.33 o 
   3   3   3       71.84       71.32      2.86 o 
   4   3   3        2.26        2.21      0.93 o 
   5   3   3      133.97      124.86      5.23 o 
   6   3   3       16.88       16.90      1.87 o 
   7   3   3       45.52       54.02      5.21 o 
   8   3   3        4.96        9.34      2.99 o 
   9   3   3        0.45        0.00      2.22 o 
  10   3   3      172.14      172.97     10.76 o 
  11   3   3        2.99        6.36      3.64 o 
  12   3   3        2.06        0.30      4.20 o 
 -12   4   3       24.37       18.99      4.86 o 
 -11   4   3       38.70       30.08      5.16 o 
 -10   4   3        0.03        0.00      2.19 o 
  -9   4   3      277.19      264.13      7.64 o 
  -8   4   3      732.83      666.71     23.60 o 
  -7   4   3        2.07        1.72      1.92 o 
  -6   4   3       24.44       27.38      3.05 o 
  -5   4   3        3.49        6.22      1.83 o 
  -4   4   3        8.10       11.50      1.98 o 
  -3   4   3      417.53      450.61      8.01 o 
  -2   4   3       16.57       25.19      2.40 o 
  -1   4   3     1388.19     1559.82     22.24 o 
   0   4   3       38.64       39.44      2.37 o 
   1   4   3      249.23      240.79      8.02 o 
   2   4   3      146.98      151.52      4.58 o 
   3   4   3      406.75      408.11      6.33 o 
   4   4   3       42.11       45.23      3.00 o 
   5   4   3       36.60       37.41      2.91 o 
   6   4   3        2.42        0.00      1.65 o 
   7   4   3     1595.31     1526.11     27.48 o 
   8   4   3      188.43      184.74     10.17 o 
   9   4   3      216.11      203.86     19.70 o 
  10   4   3        2.21        2.72      2.94 o 
  11   4   3        8.01       11.79      6.26 o 
 -11   5   3      716.56      684.88     21.14 o 
 -10   5   3       25.41       27.92      3.87 o 
  -9   5   3      210.15      205.68      6.70 o 
  -8   5   3       37.26       45.80      4.30 o 
  -7   5   3      140.34      127.26     10.64 o 
  -6   5   3      394.38      360.55      9.78 o 
  -5   5   3      279.12      281.15      8.22 o 
  -4   5   3      162.81      155.65      7.24 o 
  -3   5   3      211.68      191.91      8.07 o 
  -2   5   3        0.02        0.64      1.49 o 
  -1   5   3      689.69      730.90     14.04 o 
   0   5   3      246.61      245.55      6.00 o 
   1   5   3      471.23      433.19      8.71 o 
   2   5   3       45.19       48.04      3.12 o 
   3   5   3      106.37      108.19      5.55 o 
   4   5   3     1422.35     1282.04     62.35 o 
   5   5   3        1.68        0.41      1.67 o 
   6   5   3       40.70       34.95      3.66 o 
   7   5   3       44.00       38.88      4.46 o 
   8   5   3      893.84      844.63     23.26 o 
   9   5   3       50.21       51.60      6.23 o 
  10   5   3       38.38       54.95      9.68 o 
  11   5   3      173.57      188.88     13.79 o 
 -10   6   3       75.37       70.41      7.16 o 
  -9   6   3        3.00        3.14      2.66 o 
  -8   6   3       50.45       43.34      4.58 o 
  -7   6   3       23.38       29.06      3.74 o 
  -6   6   3        6.64        4.32      2.62 o 
  -5   6   3        5.16        5.67      2.79 o 
  -4   6   3      143.13      154.85     16.33 o 
  -3   6   3        8.04       11.79      2.42 o 
  -2   6   3     1384.94     1317.26     38.18 o 
  -1   6   3       14.26       17.45      3.33 o 
   0   6   3      242.85      262.22      8.06 o 
   1   6   3      976.70     1049.23     20.42 o 
   2   6   3      182.25      193.92      8.40 o 
   3   6   3      203.27      202.10      7.36 o 
   4   6   3      906.48      881.81     18.56 o 
   5   6   3     1335.85     1208.54     23.72 o 
   6   6   3       88.77       96.01      5.92 o 
   7   6   3       49.03       48.19      4.60 o 
   8   6   3        7.14       13.14      3.95 o 
   9   6   3        3.48        4.94      3.40 o 
  10   6   3        0.25        0.29      3.38 o 
  -9   7   3       10.06       10.52      3.49 o 
  -8   7   3        0.01        1.19      2.80 o 
  -7   7   3        3.28        9.20      3.72 o 
  -6   7   3      184.13      183.99      7.80 o 
  -5   7   3        3.96        0.17      2.88 o 
  -4   7   3       18.18       15.86      3.09 o 
  -3   7   3       31.62       27.01      3.51 o 
  -2   7   3      382.31      375.24     16.18 o 
  -1   7   3       35.78       36.01      3.94 o 
   0   7   3      418.68      412.83     12.68 o 
   1   7   3      481.61      429.09     13.85 o 
   2   7   3     1069.94     1063.21     21.65 o 
   3   7   3       79.11       78.56      9.63 o 
   4   7   3      117.51      109.69      6.52 o 
   5   7   3       56.89       66.14      5.45 o 
   6   7   3       10.93        5.85      2.70 o 
   7   7   3      189.90      184.11      8.02 o 
   8   7   3        9.16       19.78      8.09 o 
  -7   8   3       17.06       25.27      5.30 o 
  -6   8   3       11.76        8.33      3.00 o 
  -5   8   3       14.90       16.20      3.40 o 
  -4   8   3       46.61       47.50      4.81 o 
  -3   8   3       98.14       90.72      6.19 o 
  -2   8   3      148.93      102.81      8.34 o 
  -1   8   3       31.74       37.69      4.40 o 
   0   8   3      125.95      129.21      7.12 o 
   1   8   3      153.77      154.13      7.16 o 
   2   8   3       27.33       32.30      5.11 o 
   3   8   3       36.40       39.46      5.62 o 
   4   8   3        4.89       15.45      4.13 o 
   5   8   3        6.66        7.36      7.16 o 
   6   8   3      108.14      108.72      7.30 o 
   7   8   3        5.69       11.45      3.34 o 
  -5   9   3        5.15        5.93      5.32 o 
  -4   9   3       22.67       40.02      5.35 o 
  -3   9   3        3.75        2.97      2.88 o 
  -2   9   3        2.14        5.95      2.69 o 
  -1   9   3        0.53        0.00      2.47 o 
   0   9   3       44.09       45.18      5.11 o 
   1   9   3      141.95      136.72     16.38 o 
   2   9   3      171.97      185.33     15.94 o 
   3   9   3        9.99       16.25      4.42 o 
   4   9   3        9.43        7.92      6.70 o 
 -12   0   4      113.88      115.82     11.29 o 
 -10   0   4        1.91        2.41      2.43 o 
  -8   0   4       56.01       59.97      4.56 o 
  -6   0   4      785.77      735.33     16.79 o 
  -4   0   4      304.52      327.13      8.27 o 
  -2   0   4     1190.51     1158.17     21.98 o 
   0   0   4     2005.19     1990.89     36.34 o 
   2   0   4     1779.98     1890.86     28.96 o 
   4   0   4     1092.73     1109.55     23.71 o 
   6   0   4     1449.67     1536.48     32.79 o 
   8   0   4       11.92       14.10      3.49 o 
  10   0   4      184.31      190.03     13.98 o 
  12   0   4        2.05        6.31      5.28 o 
 -13   1   4        0.07        0.00      3.37 o 
 -12   1   4      226.65      237.27     18.82 o 
 -11   1   4        7.48       10.00      3.27 o 
 -10   1   4        0.60        2.22      1.58 o 
  -9   1   4      208.03      202.46      5.80 o 
  -8   1   4       40.40       39.05      2.81 o 
  -7   1   4       14.70       10.54      1.76 o 
  -6   1   4      328.56      335.32      7.59 o 
  -5   1   4      436.04      431.98      7.71 o 
  -4   1   4     1321.10     1283.47     30.55 o 
  -3   1   4     1163.91     1118.23     26.96 o 
  -2   1   4       38.28       39.94      1.42 o 
  -1   1   4       89.24       92.42      3.70 o 
   0   1   4     6122.63     5993.85     75.72 o 
   1   1   4      199.17      215.72      4.03 o 
   2   1   4       49.61       57.54      1.72 o 
   3   1   4     1223.55     1304.95     16.39 o 
   4   1   4       26.69       21.51      1.93 o 
   5   1   4      136.50      109.44      3.78 o 
   6   1   4      896.80      924.72     15.48 o 
   7   1   4      271.02      286.66      7.90 o 
   8   1   4       75.83       67.23      4.21 o 
   9   1   4       19.85       26.70      4.59 o 
  10   1   4       59.57       54.46      6.12 o 
  11   1   4      205.25      225.53     11.16 o 
  12   1   4       24.02       28.39      5.37 o 
 -13   2   4       12.55       19.97     10.07 o 
 -12   2   4        2.82        1.19      2.95 o 
 -11   2   4       63.13       75.80      6.64 o 
 -10   2   4        3.86        5.12      1.86 o 
  -9   2   4        0.06        3.05      1.64 o 
  -8   2   4      204.10      192.07      8.52 o 
  -7   2   4      562.37      620.96     21.90 o 
  -6   2   4      534.33      535.19     12.53 o 
  -5   2   4      330.34      310.95      6.41 o 
  -4   2   4     1159.97     1234.76     20.62 o 
  -3   2   4       18.40       32.62      1.98 o 
  -2   2   4      298.51      294.89      6.11 o 
  -1   2   4      149.61      125.17      2.96 o 
   0   2   4     1021.42     1049.77     14.85 o 
   1   2   4      339.36      360.11      6.31 o 
   2   2   4      133.77      130.23      2.95 o 
   3   2   4      204.78      180.25      3.73 o 
   4   2   4     3497.09     3748.43     49.92 o 
   5   2   4      277.16      289.87      5.61 o 
   6   2   4        0.03        1.07      1.12 o 
   7   2   4       93.59       83.48      4.68 o 
   8   2   4      246.50      244.27      7.06 o 
   9   2   4       59.00       67.58     15.20 o 
  10   2   4        0.04        0.00      2.57 o 
  11   2   4        5.64       10.90      4.11 o 
  12   2   4       52.70       67.60      7.55 o 
 -13   3   4       31.04       36.68      5.84 o 
 -12   3   4      136.02      154.58     10.63 o 
 -11   3   4      145.49      145.68      8.34 o 
 -10   3   4        2.12        2.92      1.82 o 
  -9   3   4     1953.09     1838.65     73.54 o 
  -8   3   4       11.38       11.98      2.00 o 
  -7   3   4       77.55       75.60      3.70 o 
  -6   3   4      554.07      586.51     12.88 o 
  -5   3   4      683.95      707.25     15.79 o 
  -4   3   4     2068.01     2293.46     36.18 o 
  -3   3   4      380.16      349.36      7.70 o 
  -2   3   4      229.82      245.17      8.99 o 
  -1   3   4       37.40       44.59      3.13 o 
   0   3   4       95.19       97.60      3.55 o 
   1   3   4      966.87      985.74     14.82 o 
   2   3   4      109.55      112.29      4.22 o 
   3   3   4       44.52       54.62      2.20 o 
   4   3   4      741.67      800.78     11.64 o 
   5   3   4       41.97       39.47      2.32 o 
   6   3   4      251.23      234.15     11.48 o 
   7   3   4       13.83       12.74      2.76 o 
   8   3   4        2.04        5.21      2.91 o 
   9   3   4       17.02       18.28      3.80 o 
  10   3   4       41.62       48.88      6.20 o 
  11   3   4       84.05       95.96      8.73 o 
  12   3   4        5.23        9.26      4.21 o 
 -12   4   4      910.91      934.33     82.50 o 
 -11   4   4       24.21       19.72      3.64 o 
 -10   4   4        0.46        1.08      2.28 o 
  -9   4   4      326.42      322.65     17.06 o 
  -8   4   4      401.28      373.98     11.14 o 
  -7   4   4       43.82       43.88      3.82 o 
  -6   4   4      525.30      490.29     17.37 o 
  -5   4   4        0.07        0.85      1.43 o 
  -4   4   4      328.18      353.37      6.91 o 
  -3   4   4      116.25      121.12      3.55 o 
  -2   4   4       14.60       10.60      1.37 o 
  -1   4   4       65.40       55.04      3.31 o 
   0   4   4       80.78       92.62      3.29 o 
   1   4   4       54.58       54.37      2.76 o 
   2   4   4        1.61        3.46      1.28 o 
   3   4   4      162.73      165.84      3.95 o 
   4   4   4        1.23        3.13      1.42 o 
   5   4   4      417.66      408.48      8.87 o 
   6   4   4       19.80       23.58      2.65 o 
   7   4   4       22.35       24.92      4.05 o 
   8   4   4      168.99      165.53     13.22 o 
   9   4   4        9.34       14.88      3.94 o 
  10   4   4        5.39        6.51      4.13 o 
  11   4   4       32.84       32.31      5.60 o 
 -11   5   4      339.38      288.42     16.78 o 
 -10   5   4       36.67       41.01      6.97 o 
  -9   5   4        7.90       10.68      2.34 o 
  -8   5   4        0.15        2.54      2.21 o 
  -7   5   4        0.31        0.85      2.02 o 
  -6   5   4        2.03        4.90      2.09 o 
  -5   5   4      258.13      246.79      7.62 o 
  -4   5   4       41.98       49.61      3.76 o 
  -3   5   4      152.23      150.85      5.57 o 
  -2   5   4      308.92      319.88      8.48 o 
  -1   5   4        0.17        0.78      1.24 o 
   0   5   4      301.56      293.32      6.78 o 
   1   5   4      204.14      198.33      6.89 o 
   2   5   4       13.59       22.81      2.40 o 
   3   5   4       18.42       17.59      2.25 o 
   4   5   4      559.70      502.00     13.56 o 
   5   5   4       84.01       80.30      6.17 o 
   6   5   4      240.37      217.50     12.64 o 
   7   5   4        5.76        9.01      5.57 o 
   8   5   4       62.69       62.17     13.00 o 
   9   5   4       37.02       35.60      5.52 o 
  10   5   4        4.39        7.24      3.80 o 
 -10   6   4       27.26       27.56      4.24 o 
  -9   6   4        7.73        9.77      2.98 o 
  -8   6   4       52.88       41.70      4.55 o 
  -7   6   4       83.14       90.69      5.79 o 
  -6   6   4       48.82       50.78      6.22 o 
  -5   6   4      241.49      242.40     11.46 o 
  -4   6   4       96.01       87.60      8.49 o 
  -3   6   4      135.85      127.52      5.56 o 
  -2   6   4        4.35        8.03      3.44 o 
  -1   6   4       27.76       28.08      3.21 o 
   0   6   4       84.79       83.30      8.45 o 
   1   6   4      325.97      307.37      9.07 o 
   2   6   4       29.94       38.17      4.09 o 
   3   6   4        0.89        3.96      2.21 o 
   4   6   4       43.43       34.02      5.57 o 
   5   6   4      787.82      736.73     16.61 o 
   6   6   4       91.97       95.22      8.73 o 
   7   6   4       69.93       61.42      6.53 o 
   8   6   4       88.70       98.01      9.92 o 
   9   6   4       20.82       29.02      5.30 o 
  -9   7   4        0.96        6.41      3.75 o 
  -8   7   4      144.08      148.96      7.93 o 
  -7   7   4       21.63       25.60      3.91 o 
  -6   7   4        4.32        7.05      3.47 o 
  -5   7   4      414.59      348.85     10.50 o 
  -4   7   4        2.22        0.00      2.69 o 
  -3   7   4      158.59      153.78      6.72 o 
  -2   7   4       15.33       23.19      3.41 o 
  -1   7   4      157.00      144.47      9.53 o 
   0   7   4        1.13        4.11      2.39 o 
   1   7   4      438.01      424.21     11.66 o 
   2   7   4     1716.03     1637.53     30.24 o 
   3   7   4        5.06        3.52      4.01 o 
   4   7   4       35.30       38.41      5.29 o 
   5   7   4        7.94        6.98      4.18 o 
   6   7   4       36.51       36.52      9.75 o 
   7   7   4        0.01        2.65      3.98 o 
   8   7   4        7.97        7.87      3.57 o 
  -7   8   4        1.04        3.60      2.86 o 
  -6   8   4        1.68        0.00      2.58 o 
  -5   8   4        4.82        5.89      2.81 o 
  -4   8   4       29.50       37.41      4.48 o 
  -3   8   4        0.02        0.55      4.35 o 
  -2   8   4      348.30      325.30     10.68 o 
  -1   8   4     1126.81     1095.23     25.93 o 
   0   8   4       18.48       19.73      3.63 o 
   1   8   4        2.51        4.13      2.56 o 
   2   8   4       50.18       51.73      4.96 o 
   3   8   4      333.35      317.31     25.81 o 
   4   8   4      149.21      145.93     32.07 o 
   5   8   4       14.64       16.73      4.27 o 
   6   8   4       56.02       59.16      7.19 o 
  -5   9   4        9.99       10.29      3.41 o 
  -4   9   4      119.11      119.84      9.30 o 
  -3   9   4       60.96       52.78      7.76 o 
  -2   9   4        8.09        9.93      3.88 o 
  -1   9   4       27.96       30.94      4.42 o 
   0   9   4      242.12      220.03      9.22 o 
   1   9   4       37.87       41.19      5.01 o 
   2   9   4        3.02       11.64      3.85 o 
   3   9   4        0.05        6.12      3.46 o 
   4   9   4        0.30        5.99      3.86 o 
 -13   0   5       86.77       91.23     10.95 o 
 -11   0   5       18.04       18.53      3.63 o 
  -9   0   5      797.78      822.47     20.15 o 
  -7   0   5      363.26      345.21     10.11 o 
  -5   0   5      118.50      110.77      5.01 o 
  -3   0   5     3987.64     3863.61     69.91 o 
  -1   0   5      669.83      574.20     17.80 o 
   1   0   5      809.07      772.81     12.98 o 
   3   0   5     1539.60     1493.87     30.28 o 
   5   0   5      134.09      136.72     11.95 o 
   7   0   5      468.14      443.78     29.24 o 
   9   0   5        0.00        0.00      2.76 o 
  11   0   5        8.81       15.25      6.36 o 
 -13   1   5       35.34       38.46      5.62 o 
 -12   1   5       82.27       96.07      7.60 o 
 -11   1   5       34.81       38.35      6.48 o 
 -10   1   5      364.91      366.23      8.58 o 
  -9   1   5       55.07       53.95      3.35 o 
  -8   1   5      102.36       98.83      3.86 o 
  -7   1   5      223.28      239.84      5.78 o 
  -6   1   5       57.13       69.83      2.95 o 
  -5   1   5        0.05        2.20      2.76 o 
  -4   1   5        9.90        9.88      1.29 o 
  -3   1   5       74.94       63.61      2.00 o 
  -2   1   5       17.83       15.84      1.84 o 
  -1   1   5       98.10       96.71      2.52 o 
   0   1   5      245.15      260.71      8.15 o 
   1   1   5     2237.51     2287.36     31.35 o 
   2   1   5       51.95       48.57      1.76 o 
   3   1   5      669.31      689.77      9.96 o 
   4   1   5      154.61      164.33      4.59 o 
   5   1   5      273.52      252.02      6.16 o 
   6   1   5       27.12       23.98      2.44 o 
   7   1   5       21.15       24.34      2.69 o 
   8   1   5      248.03      219.90      6.81 o 
   9   1   5        1.24        1.30      1.94 o 
  10   1   5       72.61       72.07      7.22 o 
  11   1   5        0.59        0.00      3.03 o 
  12   1   5        1.38        5.42      3.59 o 
 -13   2   5       71.62       89.91     11.15 o 
 -12   2   5       15.45       13.20      3.89 o 
 -11   2   5       33.42       43.32      5.35 o 
 -10   2   5       25.75       25.69      2.85 o 
  -9   2   5       65.14       61.13      3.69 o 
  -8   2   5       24.58       26.37      2.82 o 
  -7   2   5     1604.59     1670.36     33.79 o 
  -6   2   5       62.14       61.15      2.99 o 
  -5   2   5       58.42       56.52      2.65 o 
  -4   2   5        7.42        6.93      1.27 o 
  -3   2   5     2669.94     2703.70     40.97 o 
  -2   2   5      283.52      305.00      6.86 o 
  -1   2   5      124.55      128.72      3.10 o 
   0   2   5      786.52      864.70     12.71 o 
   1   2   5      182.08      198.08      4.28 o 
   2   2   5       35.36       41.96      2.91 o 
   3   2   5     1906.98     1980.18     24.44 o 
   4   2   5      940.13     1041.95     16.26 o 
   5   2   5      229.47      235.91      8.09 o 
   6   2   5       79.07       86.98      6.42 o 
   7   2   5      102.16       99.25      4.70 o 
   8   2   5      291.43      287.44      7.91 o 
   9   2   5        0.10        1.07      2.46 o 
  10   2   5       72.94       69.84     18.14 o 
  11   2   5      197.89      193.49     10.59 o 
  12   2   5       48.89       54.91     10.24 o 
 -13   3   5       19.20       18.97      6.65 o 
 -12   3   5       40.00       56.76      9.00 o 
 -11   3   5       53.66       58.63      7.53 o 
 -10   3   5       60.56       65.23      4.21 o 
  -9   3   5      310.92      280.14      7.49 o 
  -8   3   5       79.86       89.50      4.23 o 
  -7   3   5      297.69      302.68      7.12 o 
  -6   3   5      197.98      196.53      5.36 o 
  -5   3   5       64.14       65.98      3.43 o 
  -4   3   5      177.94      192.19     10.45 o 
  -3   3   5      196.43      207.15      5.56 o 
  -2   3   5      213.35      215.49      4.73 o 
  -1   3   5     1420.62     1501.91     21.18 o 
   0   3   5       81.57       78.57      3.86 o 
   1   3   5     2469.74     2673.66     46.19 o 
   2   3   5     1352.96     1466.39     24.18 o 
   3   3   5       36.99       41.98      2.62 o 
   4   3   5       53.71       48.75      2.79 o 
   5   3   5     1461.99     1476.94     22.40 o 
   6   3   5       91.57      107.02      8.11 o 
   7   3   5       30.72       34.68      4.56 o 
   8   3   5       41.87       46.25      4.62 o 
   9   3   5      503.30      479.59     16.32 o 
  10   3   5       11.43       21.58      4.58 o 
  11   3   5       33.63       36.42      5.89 o 
 -12   4   5      532.67      471.53     23.32 o 
 -11   4   5        6.46       17.09      4.15 o 
 -10   4   5       22.88       23.54      3.06 o 
  -9   4   5       15.35        8.53      2.16 o 
  -8   4   5      800.31      750.84     28.16 o 
  -7   4   5       90.10       86.43      4.81 o 
  -6   4   5       25.01       21.44      2.68 o 
  -5   4   5       29.39       33.01      2.99 o 
  -4   4   5       99.90       89.73      4.60 o 
  -3   4   5       17.38       19.73      3.46 o 
  -2   4   5       64.81       59.11      2.71 o 
  -1   4   5       41.39       45.51      3.60 o 
   0   4   5       55.98       63.55      2.89 o 
   1   4   5        4.58        2.27      1.17 o 
   2   4   5        1.86        0.00      1.05 o 
   3   4   5       51.56       48.51      2.42 o 
   4   4   5       26.15       18.41      2.65 o 
   5   4   5      474.21      442.58     14.61 o 
   6   4   5       11.71       17.19      2.97 o 
   7   4   5       30.34       34.02      4.68 o 
   8   4   5       64.95       54.76      6.10 o 
   9   4   5       10.23       18.56      4.28 o 
  10   4   5       35.15       32.02      5.72 o 
  11   4   5      130.81      137.82     10.37 o 
 -11   5   5      335.11      320.49     15.67 o 
 -10   5   5        0.21        2.67      2.55 o 
  -9   5   5       88.98       89.22      4.99 o 
  -8   5   5      138.02      136.31      6.44 o 
  -7   5   5       14.40       12.66      2.69 o 
  -6   5   5       19.62       21.27      2.94 o 
  -5   5   5      173.51      169.02      6.16 o 
  -4   5   5       22.96       12.39      3.02 o 
  -3   5   5        0.80        4.00      1.71 o 
  -2   5   5      108.03      122.87      6.72 o 
  -1   5   5       95.48       87.79      3.62 o 
   0   5   5       55.81       52.79      5.12 o 
   1   5   5      470.50      489.15     11.05 o 
   2   5   5       40.34       37.99      2.92 o 
   3   5   5        0.22        0.00      1.42 o 
   4   5   5      839.40      777.94     17.07 o 
   5   5   5       27.46       28.62      3.61 o 
   6   5   5       78.50       76.34      5.39 o 
   7   5   5       24.96       28.06      5.72 o 
   8   5   5        2.25        0.00      2.74 o 
   9   5   5      196.44      163.85     18.60 o 
  10   5   5       22.49       27.85      5.28 o 
 -10   6   5       10.18       12.50      5.02 o 
  -9   6   5        0.40        1.14      3.24 o 
  -8   6   5       26.21       22.55      6.45 o 
  -7   6   5        1.79        0.16      2.11 o 
  -6   6   5       25.52       22.48      3.28 o 
  -5   6   5      115.70      103.25      7.45 o 
  -4   6   5        0.96        0.00      1.70 o 
  -3   6   5        4.05        6.13      2.22 o 
  -2   6   5        1.36        2.92      1.97 o 
  -1   6   5       31.96       33.89      3.56 o 
   0   6   5        0.18        0.00      1.88 o 
   1   6   5     1403.03     1415.19     22.30 o 
   2   6   5       18.05       20.69      2.62 o 
   3   6   5       37.32       44.12      3.56 o 
   4   6   5       82.31       70.03      6.24 o 
   5   6   5       50.97       47.74      5.48 o 
   6   6   5        0.44        4.54      3.01 o 
   7   6   5       49.02       49.21      6.08 o 
   8   6   5       36.50       45.21      6.03 o 
   9   6   5       13.23       12.65      5.33 o 
  -9   7   5        4.94        0.59      4.96 o 
  -8   7   5        0.26        2.73      3.49 o 
  -7   7   5        7.16        5.59      4.28 o 
  -6   7   5       28.75       24.96      3.66 o 
  -5   7   5        2.59        1.19      2.02 o 
  -4   7   5       72.55       72.66      5.22 o 
  -3   7   5       33.48       33.08      3.95 o 
  -2   7   5      794.45      795.81     19.22 o 
  -1   7   5       79.47       90.91      9.40 o 
   0   7   5      298.14      295.81      9.41 o 
   1   7   5        0.39        1.29      2.16 o 
   2   7   5      913.09      857.41     18.76 o 
   3   7   5      419.51      418.84     20.61 o 
   4   7   5        9.14        7.65      4.99 o 
   5   7   5        0.03        1.42      2.88 o 
   6   7   5       27.34       38.84      5.68 o 
   7   7   5        3.96        6.17      3.41 o 
   8   7   5        2.74        5.44      3.64 o 
  -7   8   5       40.90       49.79      6.73 o 
  -6   8   5       60.87       43.55      6.40 o 
  -5   8   5       81.36       75.50      5.96 o 
  -4   8   5       46.05       57.11      5.22 o 
  -3   8   5      397.05      394.95     20.96 o 
  -2   8   5       13.34       21.78      3.68 o 
  -1   8   5      839.83      797.52     33.27 o 
   0   8   5       96.63      103.67      6.63 o 
   1   8   5        8.76        9.24      3.10 o 
   2   8   5        7.99       11.31      3.15 o 
   3   8   5        2.16        5.69      3.54 o 
   4   8   5      236.49      222.05     15.64 o 
   5   8   5       85.67       87.32      8.33 o 
   6   8   5      458.99      464.41     17.35 o 
  -4   9   5      346.48      321.62     16.72 o 
  -3   9   5        0.06        4.42      2.93 o 
  -2   9   5        3.94        4.77      2.93 o 
  -1   9   5        0.62        2.97      2.96 o 
   0   9   5       19.96       15.55      3.71 o 
   1   9   5       77.82       78.93      9.11 o 
   2   9   5        0.01        0.89      3.21 o 
   3   9   5      133.03      137.34     14.42 o 
 -12   0   6        1.15        6.60      4.79 o 
 -10   0   6      185.94      179.36      8.00 o 
  -8   0   6       99.41      100.52      5.46 o 
  -6   0   6       71.69       63.80      4.11 o 
  -4   0   6      152.49      136.43      4.64 o 
  -2   0   6     1618.67     1652.16     30.98 o 
   0   0   6       77.96       89.69      5.70 o 
   2   0   6     5279.07     5487.14     81.47 o 
   4   0   6      308.24      342.96     10.31 o 
   6   0   6       28.72       40.94      4.39 o 
   8   0   6      471.19      460.67     14.91 o 
  10   0   6        0.00        2.15      3.16 o 
  12   0   6      141.81      130.04     14.86 o 
 -13   1   6       15.47       18.04      5.96 o 
 -12   1   6       39.08       39.01      7.53 o 
 -11   1   6       82.79       90.43      4.73 o 
 -10   1   6      668.35      662.44     12.73 o 
  -9   1   6       21.88       26.39      2.57 o 
  -8   1   6        0.03        0.70      1.27 o 
  -7   1   6       14.13       11.73      1.75 o 
  -6   1   6      869.79      902.90     14.17 o 
  -5   1   6        1.05        0.04      0.92 o 
  -4   1   6        2.20        2.58      0.95 o 
  -3   1   6        3.19        0.55      0.70 o 
  -2   1   6      505.86      513.30     16.49 o 
  -1   1   6     1427.79     1499.10     23.44 o 
   0   1   6     2003.62     2118.68     25.21 o 
   1   1   6       25.53       34.16      1.72 o 
   2   1   6      146.56      164.89      3.51 o 
   3   1   6      560.93      657.20     16.35 o 
   4   1   6        8.22        6.50      1.41 o 
   5   1   6       84.06       79.30      3.66 o 
   6   1   6       90.46       94.42      4.16 o 
   7   1   6      122.51      113.87      4.82 o 
   8   1   6       22.43       21.13      3.18 o 
   9   1   6       63.74       58.67      4.46 o 
  10   1   6       20.36       23.21      3.57 o 
  11   1   6        2.95        3.37      4.16 o 
  12   1   6        7.87        8.30      4.33 o 
 -13   2   6        4.36        4.79      5.23 o 
 -12   2   6       44.75       42.53      7.87 o 
 -11   2   6       18.24       22.49      5.61 o 
 -10   2   6       40.03       43.29      3.42 o 
  -9   2   6      105.49      103.31      4.32 o 
  -8   2   6        0.00        0.00      1.28 o 
  -7   2   6        5.37        7.61      1.60 o 
  -6   2   6       44.97       40.16      2.52 o 
  -5   2   6        1.69        4.08      1.17 o 
  -4   2   6     1540.74     1512.87     21.33 o 
  -3   2   6      172.79      164.13      4.26 o 
  -2   2   6       84.75       84.61      3.34 o 
  -1   2   6      698.92      800.95     12.65 o 
   0   2   6      242.62      267.42      5.25 o 
   1   2   6      307.04      342.33     10.39 o 
   2   2   6     1319.37     1402.41     18.01 o 
   3   2   6       17.90       14.52      1.37 o 
   4   2   6        0.20        1.75      1.16 o 
   5   2   6      207.72      199.53     10.93 o 
   6   2   6      124.05      121.58      4.56 o 
   7   2   6       78.11       75.87      4.31 o 
   8   2   6      109.56      104.46      6.99 o 
   9   2   6       13.75       16.72      3.55 o 
  10   2   6       45.18       43.25      5.98 o 
  11   2   6      124.47      140.30     10.32 o 
 -12   3   6       10.12       23.61      6.31 o 
 -11   3   6      110.63      120.47      6.53 o 
 -10   3   6       67.62       73.96      5.19 o 
  -9   3   6       13.46       11.48      2.16 o 
  -8   3   6        0.10        1.09      1.42 o 
  -7   3   6       12.46       14.78      2.02 o 
  -6   3   6      367.56      352.92      7.57 o 
  -5   3   6     1119.93     1092.02     19.29 o 
  -4   3   6       88.84       77.39      3.34 o 
  -3   3   6      365.48      352.38      7.77 o 
  -2   3   6      699.23      737.50     11.71 o 
  -1   3   6        1.95        1.55      1.07 o 
   0   3   6     1068.60     1100.15     24.92 o 
   1   3   6     1639.88     1896.83     26.49 o 
   2   3   6      289.94      310.47      6.52 o 
   3   3   6      194.25      185.52      4.43 o 
   4   3   6      111.16      117.74      3.42 o 
   5   3   6       26.56       38.72      2.91 o 
   6   3   6        2.30        3.07      2.41 o 
   7   3   6      247.01      225.22      8.15 o 
   8   3   6      320.99      291.90      9.84 o 
   9   3   6       17.70       16.17      4.29 o 
  10   3   6       11.53       16.61      4.44 o 
  11   3   6        3.35        4.42      3.70 o 
 -12   4   6      208.65      172.68     13.54 o 
 -11   4   6        0.40        2.07      3.18 o 
 -10   4   6       36.47       43.83      4.41 o 
  -9   4   6        7.19       13.86      2.83 o 
  -8   4   6      221.12      207.14      8.07 o 
  -7   4   6        0.27        1.54      1.54 o 
  -6   4   6       13.32       11.83      2.26 o 
  -5   4   6      511.25      535.87     11.64 o 
  -4   4   6      330.09      309.47      8.83 o 
  -3   4   6      169.38      168.49      4.58 o 
  -2   4   6     4275.49     4537.18     66.34 o 
  -1   4   6      203.66      193.28      4.96 o 
   0   4   6       16.13       22.95      4.60 o 
   1   4   6      636.82      684.19     11.82 o 
   2   4   6      562.87      582.95     12.35 o 
   3   4   6       16.62       22.09      1.90 o 
   4   4   6        0.72        3.44      1.89 o 
   5   4   6      143.37      151.42      6.26 o 
   6   4   6      875.21      856.10     39.16 o 
   7   4   6        1.23        2.55      2.15 o 
   8   4   6       29.57       29.13      3.95 o 
   9   4   6        0.13        1.29      2.99 o 
  10   4   6       51.42       50.95      6.70 o 
 -11   5   6      255.83      204.96     15.13 o 
 -10   5   6       24.62       29.53      4.07 o 
  -9   5   6       15.54       12.95      2.99 o 
  -8   5   6      203.31      206.84      9.77 o 
  -7   5   6        1.29        1.98      2.70 o 
  -6   5   6       46.98       42.99      3.76 o 
  -5   5   6       49.11       50.43      3.90 o 
  -4   5   6        8.65        9.61      2.12 o 
  -3   5   6       41.78       46.56      3.54 o 
  -2   5   6      435.68      464.92     16.34 o 
  -1   5   6       13.53       18.50      2.09 o 
   0   5   6       20.61       22.52      2.32 o 
   1   5   6      282.14      268.95      6.78 o 
   2   5   6        0.11        0.00      1.50 o 
   3   5   6      220.62      204.31      5.97 o 
   4   5   6       46.80       46.88      3.42 o 
   5   5   6       18.60       16.23      2.93 o 
   6   5   6       30.12       27.69      3.66 o 
   7   5   6        6.43        8.26      4.25 o 
   8   5   6      391.77      381.56     26.20 o 
   9   5   6       82.41       85.53      8.09 o 
  10   5   6        1.93        8.52      3.73 o 
 -10   6   6        6.36        2.81      2.83 o 
  -9   6   6       33.61       36.65      4.39 o 
  -8   6   6      106.55       93.84      7.91 o 
  -7   6   6       40.61       50.10      5.95 o 
  -6   6   6       17.03       24.51      4.45 o 
  -5   6   6      230.02      205.73      7.31 o 
  -4   6   6       46.56       46.27      4.58 o 
  -3   6   6      585.87      529.62     15.52 o 
  -2   6   6       86.51      101.10      6.37 o 
  -1   6   6        5.95        6.97      2.80 o 
   0   6   6      157.57      158.94      5.33 o 
   1   6   6       78.51       82.31      4.30 o 
   2   6   6       65.55       72.89      4.14 o 
   3   6   6       85.62       87.48      4.59 o 
   4   6   6       10.11       10.82      3.53 o 
   5   6   6       95.63       94.60      6.32 o 
   6   6   6       71.61       66.72      5.58 o 
   7   6   6       52.52       59.60      8.26 o 
   8   6   6       15.76       16.59      4.24 o 
   9   6   6        3.69        6.78      3.69 o 
  -9   7   6        0.83        1.37      3.70 o 
  -8   7   6        2.61        0.43      3.34 o 
  -7   7   6       24.29       21.60      4.79 o 
  -6   7   6      320.07      290.85     12.58 o 
  -5   7   6      145.13      117.52     22.90 o 
  -4   7   6       22.63       20.91      3.30 o 
  -3   7   6      103.82      115.42      6.20 o 
  -2   7   6      202.39      213.13      7.99 o 
  -1   7   6        0.31        1.13      2.16 o 
   0   7   6      263.32      275.23      9.13 o 
   1   7   6       35.88       33.43      4.53 o 
   2   7   6       19.02       22.67      3.53 o 
   3   7   6      470.70      465.38     10.96 o 
   4   7   6       28.82       33.97      5.74 o 
   5   7   6      435.34      435.06     20.34 o 
   6   7   6      112.95       83.60      7.72 o 
   7   7   6       96.19      107.58      8.98 o 
  -7   8   6        0.12        0.00      3.50 o 
  -6   8   6        6.00       23.50      5.16 o 
  -5   8   6      192.32      209.91     13.64 o 
  -4   8   6      200.27      198.57     10.76 o 
  -3   8   6        7.92        7.34      3.73 o 
  -2   8   6       51.48       53.84      5.18 o 
  -1   8   6      920.05      909.75     26.76 o 
   0   8   6       19.09       13.28      5.00 o 
   1   8   6       21.33       19.42      3.63 o 
   2   8   6        5.57        3.15      2.76 o 
   3   8   6        0.10        2.17      3.34 o 
   4   8   6      504.74      509.33     24.40 o 
   5   8   6       27.00       30.70      5.51 o 
  -4   9   6      433.00      393.84     16.39 o 
  -3   9   6       26.12       27.28      5.94 o 
  -2   9   6       29.09       42.70      6.72 o 
  -1   9   6       91.51      102.54      7.13 o 
   0   9   6       98.32      105.65      7.31 o 
   1   9   6       39.80       45.04      5.28 o 
   2   9   6       98.98      106.63      7.48 o 
 -11   0   7       17.72       19.56      5.33 o 
  -9   0   7      268.18      272.16     18.50 o 
  -7   0   7       85.50       87.11      4.94 o 
  -5   0   7      281.19      299.36     13.22 o 
  -3   0   7     2991.30     3333.79     61.01 o 
  -1   0   7        1.90        0.96      0.80 o 
   1   0   7     1324.67     1514.44     29.07 o 
   3   0   7     1246.14     1427.44     23.34 o 
   5   0   7      446.55      477.16     43.29 o 
   7   0   7       25.33       22.50      3.89 o 
   9   0   7       87.44       82.00      7.24 o 
  11   0   7        1.00        4.69      5.52 o 
 -12   1   7      153.98      163.19     12.52 o 
 -11   1   7       39.19       42.56      4.65 o 
 -10   1   7       34.66       29.58      3.29 o 
  -9   1   7        4.96        6.87      1.76 o 
  -8   1   7        0.59        0.00      1.29 o 
  -7   1   7       92.83       79.54      3.32 o 
  -6   1   7       12.49       12.14      1.58 o 
  -5   1   7       64.81       52.12      3.14 o 
  -4   1   7      547.69      580.09     14.88 o 
  -3   1   7      106.27      109.58      7.68 o 
  -2   1   7      430.98      514.43      9.86 o 
  -1   1   7     4307.77     4418.77     56.59 o 
   0   1   7        6.38        3.03      0.85 o 
   1   1   7     1558.08     1813.31     22.18 o 
   2   1   7      235.12      272.44      4.55 o 
   3   1   7      122.84      105.75      2.53 o 
   4   1   7      902.41      980.87     15.94 o 
   5   1   7     2029.37     2043.79     29.84 o 
   6   1   7       20.49       17.85      2.38 o 
   7   1   7        2.45        2.72      1.77 o 
   8   1   7        6.14        5.05      2.15 o 
   9   1   7        2.66        4.07      2.19 o 
  10   1   7       43.17       44.33      4.41 o 
  11   1   7        8.53       13.68      4.54 o 
 -12   2   7       33.06       37.68      5.46 o 
 -11   2   7        7.82       14.09      2.86 o 
 -10   2   7       13.41       15.34      4.57 o 
  -9   2   7       72.84       73.93      4.67 o 
  -8   2   7      163.56      167.31      6.15 o 
  -7   2   7        0.36        0.00      1.16 o 
  -6   2   7        1.00        1.45      1.23 o 
  -5   2   7       75.22       76.58      2.91 o 
  -4   2   7       62.02       51.97      2.45 o 
  -3   2   7      982.69     1014.32     14.89 o 
  -2   2   7      185.81      197.92      4.61 o 
  -1   2   7     2482.19     2886.34     65.47 o 
   0   2   7      242.40      271.75      5.53 o 
   1   2   7      753.91      817.11     12.71 o 
   2   2   7     2492.49     2651.80     32.21 o 
   3   2   7      329.06      396.98      6.82 o 
   4   2   7      459.20      455.29     14.52 o 
   5   2   7        1.38        2.15      1.44 o 
   6   2   7        0.22        2.06      1.62 o 
   7   2   7      118.55      117.29      5.04 o 
   8   2   7      124.22      121.13      5.65 o 
   9   2   7        7.82        7.26      2.91 o 
  10   2   7       32.98       39.70      5.00 o 
  11   2   7       11.49       18.43      6.45 o 
 -12   3   7       13.30       22.61      9.53 o 
 -11   3   7       69.33       86.53      5.87 o 
 -10   3   7       20.17       22.99      4.95 o 
  -9   3   7       74.81       83.27      5.25 o 
  -8   3   7       95.62      103.43      8.56 o 
  -7   3   7      192.67      165.60     11.96 o 
  -6   3   7       25.12       27.11      2.35 o 
  -5   3   7      706.72      695.03     15.00 o 
  -4   3   7        5.68        5.38      1.58 o 
  -3   3   7      125.04      122.03      4.74 o 
  -2   3   7      384.40      392.12      7.35 o 
  -1   3   7       30.58       29.45      2.01 o 
   0   3   7      187.58      194.64      6.44 o 
   1   3   7       94.30      108.51      3.54 o 
   2   3   7     2025.19     2294.76     31.86 o 
   3   3   7       97.31      103.79      3.28 o 
   4   3   7        0.02        0.38      1.23 o 
   5   3   7      111.06      112.13      4.42 o 
   6   3   7       27.18       24.16      3.25 o 
   7   3   7       38.33       34.92      3.95 o 
   8   3   7       36.24       30.77      4.03 o 
   9   3   7      183.43      183.04      8.33 o 
  10   3   7      186.61      217.36     11.38 o 
  11   3   7        3.11        3.24      3.95 o 
 -12   4   7       24.39       28.80      5.26 o 
 -11   4   7      263.14      263.49     19.24 o 
 -10   4   7        0.87        0.00      3.02 o 
  -9   4   7        1.11        3.42      2.29 o 
  -8   4   7       56.30       52.39      4.39 o 
  -7   4   7       31.73       34.37      3.61 o 
  -6   4   7       69.24       69.24      5.67 o 
  -5   4   7       54.95       52.72      3.64 o 
  -4   4   7        0.35        0.00      1.11 o 
  -3   4   7      216.09      223.06      9.66 o 
  -2   4   7      262.87      295.07      6.51 o 
  -1   4   7       87.02      103.85      5.03 o 
   0   4   7       17.14       17.40      2.23 o 
   1   4   7       41.74       47.09      3.35 o 
   2   4   7      242.45      234.42      8.16 o 
   3   4   7       14.99       15.80      1.79 o 
   4   4   7       24.17       22.95      3.05 o 
   5   4   7      800.70      791.58     17.09 o 
   6   4   7        3.17        6.34      2.35 o 
   7   4   7       66.03       56.41      5.10 o 
   8   4   7        0.64        3.34      2.45 o 
   9   4   7        4.32        6.95      2.97 o 
  10   4   7        1.32        4.13      3.83 o 
 -11   5   7       69.16       79.14      6.20 o 
 -10   5   7       14.75       21.96      3.66 o 
  -9   5   7       52.03       62.20      5.72 o 
  -8   5   7       53.32       65.55      5.33 o 
  -7   5   7       22.56       25.56      4.39 o 
  -6   5   7      140.31      142.34      7.65 o 
  -5   5   7      971.40      956.55     25.40 o 
  -4   5   7       25.23       24.61      2.91 o 
  -3   5   7       42.23       49.89      4.60 o 
  -2   5   7        5.71        7.30      1.65 o 
  -1   5   7       12.86       18.75      2.16 o 
   0   5   7       17.61       18.70      2.24 o 
   1   5   7        8.62       10.50      1.98 o 
   2   5   7       22.53       23.21      2.49 o 
   3   5   7      504.48      478.20     10.06 o 
   4   5   7       25.91       30.81      3.55 o 
   5   5   7        0.00        2.39      2.02 o 
   6   5   7        6.72        6.18      2.86 o 
   7   5   7        6.98        7.17      2.99 o 
   8   5   7       23.42       37.84      8.19 o 
   9   5   7      125.01      142.85     10.09 o 
 -10   6   7       31.47       34.30      4.75 o 
  -9   6   7       86.01       94.35      6.73 o 
  -8   6   7      257.53      240.33     11.19 o 
  -7   6   7       55.47       51.06      6.11 o 
  -6   6   7       14.95       12.27      3.84 o 
  -5   6   7        3.68        5.18      3.03 o 
  -4   6   7       83.62       75.95      6.60 o 
  -3   6   7      101.24      107.47      8.66 o 
  -2   6   7       14.29       15.66      2.84 o 
  -1   6   7       20.04       19.80      3.33 o 
   0   6   7     1263.37     1231.68     27.20 o 
   1   6   7        0.67        1.00      1.78 o 
   2   6   7      584.95      590.91     12.03 o 
   3   6   7      498.52      479.15     11.67 o 
   4   6   7       47.20       43.54      4.43 o 
   5   6   7      250.58      239.30      8.81 o 
   6   6   7      193.28      206.69      8.46 o 
   7   6   7        1.15        0.47      2.57 o 
   8   6   7        0.68        5.22      3.41 o 
  -9   7   7        9.30       16.08     11.88 o 
  -8   7   7        8.50        8.20      6.11 o 
  -7   7   7      127.97      117.39     17.75 o 
  -6   7   7        3.29        6.49      5.01 o 
  -5   7   7       14.99       28.03      4.96 o 
  -4   7   7       25.40       28.94      5.06 o 
  -3   7   7       93.85       93.97      8.24 o 
  -2   7   7       67.27       80.88     10.85 o 
  -1   7   7       44.74       46.55      4.55 o 
   0   7   7      112.23      126.99      6.49 o 
   1   7   7      863.63      868.89     20.70 o 
   2   7   7        0.37        0.00      2.32 o 
   3   7   7      308.44      304.21      8.74 o 
   4   7   7      359.90      394.16     11.99 o 
   5   7   7       64.70       70.99      6.06 o 
   6   7   7      196.32      191.22     12.66 o 
   7   7   7        5.32        3.63      3.42 o 
  -7   8   7       32.38       52.96     10.76 o 
  -6   8   7       35.10       37.15      6.22 o 
  -5   8   7       78.65       64.69      7.44 o 
  -4   8   7       13.99        7.05      4.18 o 
  -3   8   7        9.25       21.32      8.85 o 
  -2   8   7       12.05       10.75      4.25 o 
  -1   8   7       40.04       41.52      5.93 o 
   0   8   7       55.44       56.47      5.20 o 
   1   8   7       29.74       32.04      4.44 o 
   2   8   7      244.87      249.37      9.57 o 
   3   8   7        3.15        3.52      3.67 o 
   4   8   7      269.55      248.60     16.67 o 
   5   8   7        2.72        9.95      3.87 o 
  -3   9   7        3.10        2.85      4.16 o 
  -2   9   7        0.49        8.91      4.13 o 
  -1   9   7        1.87        7.64      3.85 o 
   0   9   7       27.02       33.50      5.97 o 
   1   9   7       15.42       14.36      5.92 o 
 -12   0   8        3.57        3.72      3.91 o 
 -10   0   8      195.85      180.69     12.42 o 
  -8   0   8       12.69       20.97      4.60 o 
  -6   0   8       67.72       63.28      9.70 o 
  -4   0   8      964.94      931.29     55.29 o 
  -2   0   8     2078.33     2311.77     43.00 o 
   0   0   8     1830.56     2017.07     38.02 o 
   2   0   8     5283.50     5742.01     85.74 o 
   4   0   8        6.11        6.30      4.11 o 
   6   0   8      630.53      614.10     25.91 o 
   8   0   8      410.74      408.51     16.01 o 
  10   0   8       11.05        7.58      4.16 o 
 -12   1   8       20.67       16.19      3.98 o 
 -11   1   8       37.93       43.30      5.25 o 
 -10   1   8       34.46       37.08      5.52 o 
  -9   1   8        0.95        1.16      1.99 o 
  -8   1   8        3.15        3.13      2.97 o 
  -7   1   8      145.87      138.62      5.13 o 
  -6   1   8      721.72      738.38     14.48 o 
  -5   1   8       62.30       64.93      2.54 o 
  -4   1   8      850.09      913.92     13.44 o 
  -3   1   8       99.20      115.84      3.98 o 
  -2   1   8       70.75       78.35      4.59 o 
  -1   1   8     1219.60     1350.76     18.64 o 
   0   1   8     2177.82     2483.49     29.73 o 
   1   1   8      301.93      341.24      5.78 o 
   2   1   8      181.10      185.48      3.69 o 
   3   1   8      371.60      415.09      8.63 o 
   4   1   8       54.43       50.06      6.36 o 
   5   1   8      266.15      248.37      7.68 o 
   6   1   8      169.49      155.70      5.46 o 
   7   1   8        8.67       15.05      2.52 o 
   8   1   8      168.65      171.26      7.27 o 
   9   1   8      193.51      201.55      7.29 o 
  10   1   8      121.88      126.55      6.73 o 
  11   1   8       30.27       42.80      5.55 o 
 -12   2   8        1.37        2.24      3.06 o 
 -11   2   8       45.21       47.97      5.68 o 
 -10   2   8        2.22        5.30      2.29 o 
  -9   2   8        0.65        0.82      3.15 o 
  -8   2   8      434.97      419.09     10.62 o 
  -7   2   8        8.62        4.37      1.75 o 
  -6   2   8        1.98        2.47      2.55 o 
  -5   2   8      254.48      245.35      7.86 o 
  -4   2   8      373.47      350.52     10.05 o 
  -3   2   8      326.19      321.34     11.31 o 
  -2   2   8      318.99      367.04      8.40 o 
  -1   2   8      431.82      486.84      8.26 o 
   0   2   8        0.48        1.15      0.88 o 
   1   2   8      359.10      392.30      7.40 o 
   2   2   8      264.91      250.56      5.09 o 
   3   2   8      194.41      197.79      4.51 o 
   4   2   8        4.65        2.74      1.50 o 
   5   2   8       56.12       51.41      3.42 o 
   6   2   8        2.11        1.59      1.64 o 
   7   2   8      490.80      498.39     11.12 o 
   8   2   8       10.06       14.48      2.70 o 
   9   2   8       32.12       37.63      6.65 o 
  10   2   8      444.65      451.44     17.67 o 
  11   2   8      416.01      419.15     17.04 o 
 -12   3   8        3.95        3.83      3.56 o 
 -11   3   8        0.37        0.65      2.18 o 
 -10   3   8        7.61       11.23      3.28 o 
  -9   3   8        1.59        6.43      2.35 o 
  -8   3   8      228.11      219.85      7.55 o 
  -7   3   8       44.13       40.54      4.23 o 
  -6   3   8       79.45       72.49      4.45 o 
  -5   3   8      145.96      156.90      5.75 o 
  -4   3   8       16.11       15.37      2.78 o 
  -3   3   8       15.17        8.47      2.29 o 
  -2   3   8       29.77       30.30      2.00 o 
  -1   3   8      116.54      122.25      3.68 o 
   0   3   8       20.21       31.43      2.17 o 
   1   3   8       89.71      101.08      3.53 o 
   2   3   8      118.18      137.18      3.83 o 
   3   3   8       45.57       55.50      2.71 o 
   4   3   8      382.16      402.08      8.78 o 
   5   3   8       17.63       21.42      2.56 o 
   6   3   8       14.14       11.20      2.65 o 
   7   3   8      127.92      122.00      6.78 o 
   8   3   8      296.34      290.36     10.18 o 
   9   3   8       26.16       23.04      4.02 o 
  10   3   8       83.75       95.39      7.55 o 
 -12   4   8       65.41       80.77      7.73 o 
 -11   4   8       74.20       84.79      7.00 o 
 -10   4   8        0.12        3.41      2.56 o 
  -9   4   8      295.76      288.03      9.39 o 
  -8   4   8       34.10       39.28      4.14 o 
  -7   4   8        3.93        8.89      2.41 o 
  -6   4   8      265.31      271.96      8.50 o 
  -5   4   8      142.29      114.89      8.46 o 
  -4   4   8      123.12      108.83      6.01 o 
  -3   4   8       73.54       73.13      4.47 o 
  -2   4   8      387.30      415.34      9.43 o 
  -1   4   8      255.12      241.72     12.15 o 
   0   4   8       60.31       59.80      3.57 o 
   1   4   8       35.78       37.07      2.77 o 
   2   4   8        2.31        3.57      1.50 o 
   3   4   8        5.58        6.54      1.56 o 
   4   4   8        0.52        0.60      1.65 o 
   5   4   8       43.12       38.11      3.89 o 
   6   4   8       65.28       66.83      5.13 o 
   7   4   8       36.80       31.62      4.06 o 
   8   4   8       58.62       56.21      5.45 o 
   9   4   8        3.53        0.93      2.84 o 
  10   4   8        7.66        7.91      4.18 o 
 -11   5   8       21.62       27.99      6.67 o 
 -10   5   8       48.27       46.89      4.86 o 
  -9   5   8       81.99       74.16      5.73 o 
  -8   5   8      123.05      116.18      6.75 o 
  -7   5   8       48.67       54.03      6.65 o 
  -6   5   8      522.34      516.45     16.01 o 
  -5   5   8      661.76      657.16     18.56 o 
  -4   5   8       46.33       49.04      5.27 o 
  -3   5   8      633.13      668.57     27.77 o 
  -2   5   8       28.85       31.17      3.27 o 
  -1   5   8     1418.00     1390.53     42.01 o 
   0   5   8      157.82      156.06      5.41 o 
   1   5   8        5.92        7.49      1.91 o 
   2   5   8      288.49      278.12      7.25 o 
   3   5   8        6.22        4.56      2.08 o 
   4   5   8        6.55        3.36      2.64 o 
   5   5   8        4.15        7.31      2.41 o 
   6   5   8        0.35        0.00      2.08 o 
   7   5   8        0.83        0.00      2.29 o 
   8   5   8       24.04       26.88      4.19 o 
   9   5   8        0.24        4.15      3.47 o 
 -10   6   8       35.32       40.00      5.07 o 
  -9   6   8        9.42       11.92      3.41 o 
  -8   6   8       81.18       69.83      7.17 o 
  -7   6   8       10.35       13.87      4.06 o 
  -6   6   8      114.97      110.83      8.18 o 
  -5   6   8        9.85       13.13      3.80 o 
  -4   6   8       10.88        8.66      3.49 o 
  -3   6   8       19.32       28.08      4.61 o 
  -2   6   8      903.99      865.15     48.94 o 
  -1   6   8       19.19       21.24      7.06 o 
   0   6   8      189.00      184.28      5.94 o 
   1   6   8      431.97      457.01     10.61 o 
   2   6   8      331.51      339.95      8.56 o 
   3   6   8      174.62      195.24      7.64 o 
   4   6   8       42.50       45.61      4.48 o 
   5   6   8       19.65       24.66      3.81 o 
   6   6   8        1.32        1.88      2.53 o 
   7   6   8       55.53       39.23      4.85 o 
   8   6   8        1.31        4.28      3.30 o 
  -8   7   8        0.21        9.05      4.01 o 
  -7   7   8       10.98       24.76      5.19 o 
  -6   7   8        9.53        9.78      3.97 o 
  -5   7   8        4.07        1.98      3.12 o 
  -4   7   8        4.20        0.00      3.23 o 
  -3   7   8        0.40        2.75      3.22 o 
  -2   7   8      113.93      118.93      8.57 o 
  -1   7   8      154.91      150.74     17.82 o 
   0   7   8       83.31       94.08      7.78 o 
   1   7   8      662.51      708.62     73.90 o 
   2   7   8      275.46      281.00     19.04 o 
   3   7   8       41.77       34.11      4.22 o 
   4   7   8      244.32      231.19      9.00 o 
   5   7   8       12.24       16.84      3.85 o 
   6   7   8        7.45        6.49      3.16 o 
  -6   8   8        0.57        0.00      3.44 o 
  -5   8   8       63.93       61.81      7.54 o 
  -4   8   8        0.58        1.63      5.48 o 
  -3   8   8      224.92      250.85     17.06 o 
  -2   8   8       48.04       44.10      9.31 o 
  -1   8   8        5.19        7.99      4.13 o 
   0   8   8       12.13       18.42      4.46 o 
   1   8   8       29.50       57.90      6.87 o 
   2   8   8       32.75       33.72      5.81 o 
   3   8   8        5.21       16.77      8.41 o 
   4   8   8      101.50      108.04     12.17 o 
 -13   0   9        1.65        7.72      5.04 o 
 -11   0   9       31.16       33.44      6.65 o 
  -9   0   9       76.44       75.19      8.65 o 
  -7   0   9     1090.82     1055.07     35.74 o 
  -5   0   9      573.51      534.11     20.92 o 
  -3   0   9     2299.68     2614.09     72.65 o 
  -1   0   9       21.16       22.75      1.87 o 
   1   0   9      548.66      500.83     10.20 o 
   3   0   9      269.40      252.40      8.92 o 
   5   0   9     1014.70      998.08     24.30 o 
   7   0   9       43.47       43.01      5.40 o 
   9   0   9        0.19        0.85      3.54 o 
 -13   1   9       17.66       31.19      7.63 o 
 -12   1   9        0.42        0.00      6.77 o 
 -11   1   9       89.87      104.56      7.68 o 
 -10   1   9       62.56       68.39      6.32 o 
  -9   1   9        0.00        0.00      2.12 o 
  -8   1   9      203.24      197.20      8.76 o 
  -7   1   9       57.78       58.53      6.77 o 
  -6   1   9      462.85      477.32     12.55 o 
  -5   1   9      345.09      326.82     10.58 o 
  -4   1   9      893.31      935.10     16.82 o 
  -3   1   9      365.44      387.32     10.44 o 
  -2   1   9      119.43      125.03      6.11 o 
  -1   1   9      364.06      363.02      6.27 o 
   0   1   9      181.29      173.37      3.70 o 
   1   1   9        6.67        3.79      0.97 o 
   2   1   9       32.96       37.42      1.86 o 
   3   1   9      714.33      673.68     12.08 o 
   4   1   9      253.99      250.16      8.87 o 
   5   1   9      249.96      235.06      6.64 o 
   6   1   9      112.55      131.03      6.18 o 
   7   1   9      317.29      336.21      8.92 o 
   8   1   9      571.56      565.28     12.67 o 
   9   1   9      847.76      859.21     17.31 o 
  10   1   9        5.12        7.72      3.12 o 
 -12   2   9        0.49        7.73      3.47 o 
 -11   2   9      139.20      135.69      8.90 o 
 -10   2   9       40.08       40.03      6.77 o 
  -9   2   9       86.82       64.90      7.09 o 
  -8   2   9      158.81      158.86      6.10 o 
  -7   2   9       12.98       14.42      2.42 o 
  -6   2   9      265.31      264.84      7.52 o 
  -5   2   9       13.65       12.66      2.04 o 
  -4   2   9       18.56       15.74      2.22 o 
  -3   2   9       52.84       62.75      3.45 o 
  -2   2   9        0.50        0.00      1.17 o 
  -1   2   9     1018.99     1092.30     21.37 o 
   0   2   9      598.50      637.87      9.54 o 
   1   2   9      227.79      237.38      5.46 o 
   2   2   9        4.54        6.61      1.34 o 
   3   2   9      155.81      168.22      7.04 o 
   4   2   9        3.50        4.98      1.65 o 
   5   2   9      174.19      175.14      6.13 o 
   6   2   9      655.26      640.73     12.92 o 
   7   2   9       73.02       72.27      4.65 o 
   8   2   9      238.24      238.85      7.77 o 
   9   2   9      185.93      209.02      9.10 o 
  10   2   9       48.11       55.88      5.93 o 
 -12   3   9       51.32       67.85     10.07 o 
 -11   3   9       18.54       20.04      4.30 o 
 -10   3   9        0.80        1.18      3.32 o 
  -9   3   9       40.59       44.53      4.33 o 
  -8   3   9       40.56       35.72      3.79 o 
  -7   3   9        2.07        1.25      1.97 o 
  -6   3   9      132.46      144.04      5.82 o 
  -5   3   9       21.29       21.08      2.69 o 
  -4   3   9       13.19       16.35      2.47 o 
  -3   3   9      231.52      215.95     18.94 o 
  -2   3   9      233.13      260.72     16.88 o 
  -1   3   9      782.45      828.19     23.65 o 
   0   3   9       14.01       10.44      1.59 o 
   1   3   9       16.27       14.60      1.90 o 
   2   3   9      156.36      164.78      4.32 o 
   3   3   9       84.77       83.39      3.90 o 
   4   3   9      138.29      138.14      4.92 o 
   5   3   9        4.72        6.31      1.84 o 
   6   3   9        1.08        2.59      2.22 o 
   7   3   9      341.37      317.80     10.41 o 
   8   3   9       10.11        6.83      3.03 o 
   9   3   9       24.38       28.55      4.50 o 
  10   3   9      134.49      126.20      8.41 o 
 -11   4   9        5.19        7.93      3.86 o 
 -10   4   9       43.30       56.61      6.01 o 
  -9   4   9      171.79      180.59      7.46 o 
  -8   4   9        9.19        7.24      2.57 o 
  -7   4   9        0.14        0.06      1.91 o 
  -6   4   9      285.01      277.01      8.76 o 
  -5   4   9      109.33      105.45      6.41 o 
  -4   4   9      391.84      369.74      9.61 o 
  -3   4   9      319.83      319.56     11.25 o 
  -2   4   9       15.13       18.21      2.53 o 
  -1   4   9        6.67        8.93      3.27 o 
   0   4   9      169.10      158.33      7.29 o 
   1   4   9      138.67      143.57      5.80 o 
   2   4   9        6.91        8.80      1.87 o 
   3   4   9       24.44       26.70      4.17 o 
   4   4   9       60.41       48.31      4.13 o 
   5   4   9      320.32      284.81     12.24 o 
   6   4   9       34.45       29.92      3.89 o 
   7   4   9        9.14        6.70      2.74 o 
   8   4   9       38.45       36.35      4.78 o 
   9   4   9       75.80       76.42      9.95 o 
 -10   5   9        0.68        0.00      2.51 o 
  -9   5   9        1.08        1.88      2.55 o 
  -8   5   9        1.82        3.38      2.65 o 
  -7   5   9       23.13       24.24      3.71 o 
  -6   5   9       23.58       23.60      4.21 o 
  -5   5   9      146.42      138.07      7.65 o 
  -4   5   9      221.14      202.47     11.98 o 
  -3   5   9     1234.81     1293.77     30.18 o 
  -2   5   9      460.55      466.37     12.20 o 
  -1   5   9      631.59      638.14     24.44 o 
   0   5   9      598.97      606.54     21.91 o 
   1   5   9      224.77      239.91      6.82 o 
   2   5   9       22.63       21.54      2.63 o 
   3   5   9      153.64      173.88      6.81 o 
   4   5   9      170.06      140.76      6.51 o 
   5   5   9        6.20        6.07      2.71 o 
   6   5   9        0.48        1.98      2.63 o 
   7   5   9        0.07        3.59      2.69 o 
   8   5   9        1.29        2.90      2.85 o 
  -9   6   9       26.78       28.63      4.51 o 
  -8   6   9      202.46      186.63      8.39 o 
  -7   6   9       17.56       29.08     10.12 o 
  -6   6   9       37.18       38.77      5.62 o 
  -5   6   9      156.50      158.98     13.42 o 
  -4   6   9      269.46      274.85     28.72 o 
  -3   6   9        8.61       20.96      4.27 o 
  -2   6   9     1228.25     1194.14     95.55 o 
  -1   6   9      146.10      140.33     11.61 o 
   0   6   9      612.06      604.30     32.09 o 
   1   6   9      700.37      709.49     26.96 o 
   2   6   9       49.53       52.98      7.65 o 
   3   6   9       23.98       32.41      3.90 o 
   4   6   9        8.67       13.45      3.05 o 
   5   6   9       25.82       26.99      4.00 o 
   6   6   9      102.71      102.44      9.68 o 
   7   6   9        0.37        0.00      2.62 o 
  -8   7   9       20.56       26.89      9.31 o 
  -7   7   9       32.19       37.79      6.14 o 
  -6   7   9       12.09       18.09      4.72 o 
  -5   7   9       12.70        8.38      3.82 o 
  -4   7   9        9.31        0.33      3.14 o 
  -3   7   9       86.76      102.45      9.66 o 
  -2   7   9        0.58        3.05      3.43 o 
  -1   7   9       56.23       59.86      6.64 o 
   0   7   9        0.01        0.15      5.40 o 
   1   7   9      178.86      212.22     18.97 o 
   2   7   9       13.24       21.92      8.14 o 
   3   7   9       55.70       76.17      9.46 o 
   4   7   9       11.02       13.48      6.09 o 
   5   7   9       22.52       28.40      4.40 o 
   6   7   9        4.68        9.63      3.51 o 
  -5   8   9       66.54       73.92      8.19 o 
  -4   8   9       19.36       18.99      7.16 o 
  -3   8   9        1.66        0.28      3.61 o 
  -2   8   9        9.25       16.59      4.46 o 
  -1   8   9      109.75      103.71      8.93 o 
   0   8   9        0.86        6.17      3.92 o 
   1   8   9        7.76       10.92      4.39 o 
   2   8   9       38.93       48.40     10.90 o 
   3   8   9       96.59      141.97     18.38 o 
 -12   0  10        3.68        8.31      5.38 o 
 -10   0  10       12.35       18.19      5.38 o 
  -8   0  10       82.20       74.46      8.70 o 
  -6   0  10        2.62        3.08      2.79 o 
  -4   0  10      758.83      716.47     25.81 o 
  -2   0  10       99.52      135.72      8.51 o 
   0   0  10      238.91      196.80      6.18 o 
   2   0  10       10.74       11.95      1.90 o 
   4   0  10     1346.77     1342.14     30.29 o 
   6   0  10     1030.52      931.87     50.36 o 
   8   0  10      744.01      734.70     42.66 o 
  10   0  10        2.25        5.58      4.19 o 
 -12   1  10        0.01        0.35      3.81 o 
 -11   1  10      146.10      151.44      8.74 o 
 -10   1  10       45.86       42.48      5.27 o 
  -9   1  10       52.02       56.19      5.77 o 
  -8   1  10       19.37       21.28      3.68 o 
  -7   1  10      231.71      226.75      9.51 o 
  -6   1  10      223.61      207.58     12.37 o 
  -5   1  10       60.39       65.61      6.53 o 
  -4   1  10      341.59      323.27     40.72 o 
  -3   1  10       22.14       23.32      3.23 o 
  -2   1  10      961.00     1015.49     17.88 o 
  -1   1  10      653.39      687.32     16.00 o 
   0   1  10       32.07       30.11      1.74 o 
   1   1  10        3.00        4.08      1.09 o 
   2   1  10        2.67        4.28      1.11 o 
   3   1  10       88.45       86.44      6.56 o 
   4   1  10      455.25      423.08      9.40 o 
   5   1  10      118.68      116.23      4.99 o 
   6   1  10      482.23      474.84     10.85 o 
   7   1  10      400.29      385.40      9.86 o 
   8   1  10       51.39       61.15      4.74 o 
   9   1  10        8.74        9.02      3.63 o 
  10   1  10        1.79        2.98      3.26 o 
 -12   2  10       23.99       27.91     11.37 o 
 -11   2  10       19.80       23.20      5.94 o 
 -10   2  10       45.56       56.05      6.34 o 
  -9   2  10      195.42      187.69     18.80 o 
  -8   2  10        8.00        9.91      2.99 o 
  -7   2  10       18.60       18.82      3.98 o 
  -6   2  10        1.13        4.29      3.30 o 
  -5   2  10       40.08       42.25      4.58 o 
  -4   2  10      582.07      541.64     11.65 o 
  -3   2  10        3.67        5.37      1.72 o 
  -2   2  10        0.64        2.48      1.48 o 
  -1   2  10       88.74       91.48      4.82 o 
   0   2  10      165.74      173.24      9.65 o 
   1   2  10       32.39       31.72      2.09 o 
   2   2  10       52.67       59.27      2.64 o 
   3   2  10       39.14       34.35      2.83 o 
   4   2  10       86.74       88.00      4.37 o 
   5   2  10        9.20       12.73      2.39 o 
   6   2  10      828.61      785.10     15.20 o 
   7   2  10      287.94      278.88      8.22 o 
   8   2  10        2.77        1.17      3.09 o 
   9   2  10      306.53      310.98     11.25 o 
  10   2  10      614.54      607.67     17.14 o 
 -12   3  10      148.48      162.20     18.55 o 
 -11   3  10        0.74        2.43      3.04 o 
 -10   3  10       28.14       27.71     10.24 o 
  -9   3  10      308.44      288.68     12.10 o 
  -8   3  10       59.94       54.01      5.98 o 
  -7   3  10      634.35      607.05     22.10 o 
  -6   3  10      201.47      202.40      7.03 o 
  -5   3  10      222.01      213.32      7.04 o 
  -4   3  10      329.78      323.45      8.84 o 
  -3   3  10      268.42      278.34     12.31 o 
  -2   3  10       21.33       17.54      2.57 o 
  -1   3  10       35.14       38.34      3.35 o 
   0   3  10      174.50      176.12      9.25 o 
   1   3  10       56.64       54.13      4.09 o 
   2   3  10      120.89      114.27      3.79 o 
   3   3  10      682.41      627.04     13.65 o 
   4   3  10        0.50        1.35      1.52 o 
   5   3  10       12.98       12.70      2.32 o 
   6   3  10       28.75       30.85      3.92 o 
   7   3  10      150.85      143.18     14.17 o 
   8   3  10      266.70      241.72      9.63 o 
   9   3  10      181.36      182.38      9.26 o 
 -11   4  10       17.97       18.98      4.66 o 
 -10   4  10        0.31        5.07      3.56 o 
  -9   4  10        4.73       12.05      3.88 o 
  -8   4  10      337.87      302.33     12.54 o 
  -7   4  10        1.66        4.94      2.31 o 
  -6   4  10      899.44      867.91     18.45 o 
  -5   4  10      501.00      526.55     12.99 o 
  -4   4  10     2035.08     2027.87     40.30 o 
  -3   4  10      488.79      492.72     11.89 o 
  -2   4  10      452.18      463.96     14.00 o 
  -1   4  10      210.58      219.47      9.12 o 
   0   4  10      966.68      883.34     95.50 o 
   1   4  10      447.96      466.03     12.45 o 
   2   4  10       26.45       35.24      3.58 o 
   3   4  10       19.22       19.62      2.50 o 
   4   4  10      716.15      643.75     14.92 o 
   5   4  10      277.74      233.45      8.95 o 
   6   4  10       61.67       51.75      5.49 o 
   7   4  10       55.10       57.93      5.36 o 
   8   4  10       19.25       25.32      4.24 o 
 -10   5  10        1.96        4.47      3.83 o 
  -9   5  10       58.80       53.25      6.72 o 
  -8   5  10      105.31       98.96      6.49 o 
  -7   5  10        1.02        0.00      2.22 o 
  -6   5  10       12.52       10.46      2.79 o 
  -5   5  10     1118.20     1101.65     27.22 o 
  -4   5  10       18.63       24.10      4.24 o 
  -3   5  10      271.57      251.90     10.40 o 
  -2   5  10     1334.18     1369.02     42.93 o 
  -1   5  10      250.52      230.76      8.63 o 
   0   5  10        5.03       11.68      2.63 o 
   1   5  10      235.82      218.11      7.64 o 
   2   5  10      950.60      919.95     24.12 o 
   3   5  10      395.26      347.66     27.89 o 
   4   5  10        0.04        0.00      2.03 o 
   5   5  10       49.97       43.31      4.55 o 
   6   5  10      417.04      365.50     19.29 o 
   7   5  10       11.82       19.18      3.65 o 
   8   5  10       30.60       31.88      4.78 o 
  -9   6  10      103.83      111.50      8.29 o 
  -8   6  10       62.17       64.55      6.03 o 
  -7   6  10       90.74       80.86      7.56 o 
  -6   6  10       21.13       29.83      4.96 o 
  -5   6  10        0.00        0.03      2.89 o 
  -4   6  10       20.50       21.94      4.34 o 
  -3   6  10       73.53       76.66      7.08 o 
  -2   6  10      165.34      171.86      9.09 o 
  -1   6  10      233.34      228.02     10.47 o 
   0   6  10       11.48       10.62      3.12 o 
   1   6  10       45.10       52.71      4.87 o 
   2   6  10        0.01        2.44      3.02 o 
   3   6  10       91.12       91.36      7.74 o 
   4   6  10       83.80       91.81      8.07 o 
   5   6  10       94.35       88.66      8.32 o 
   6   6  10        3.27        8.17      3.05 o 
  -7   7  10       66.10       67.19     11.15 o 
  -6   7  10      134.04      160.86     10.68 o 
  -5   7  10       32.61       29.33      5.44 o 
  -4   7  10       59.35       65.83      7.31 o 
  -3   7  10      181.86      201.90     32.17 o 
  -2   7  10       39.72       47.32      7.90 o 
  -1   7  10       21.26       22.68      7.21 o 
   0   7  10        2.11        2.70      3.43 o 
   1   7  10        0.43        3.58      3.49 o 
   2   7  10        4.55        9.58      7.33 o 
   3   7  10      238.44      235.79     11.58 o 
   4   7  10       19.23       18.49      4.99 o 
   5   7  10       87.46       83.54      8.57 o 
  -5   8  10       19.42       41.10      6.55 o 
  -4   8  10       18.15       16.93      4.77 o 
  -3   8  10       13.56       30.97      5.92 o 
  -2   8  10       11.23       12.16      6.45 o 
  -1   8  10       19.33       19.94      4.95 o 
   0   8  10       98.65      120.18      9.78 o 
   1   8  10       36.06       49.03      6.88 o 
   2   8  10        0.24        3.91      6.75 o 
 -11   0  11        0.64        6.01      4.30 o 
  -9   0  11       29.97       31.48      6.45 o 
  -7   0  11      794.65      781.98     29.72 o 
  -5   0  11      537.27      524.14     21.61 o 
  -3   0  11      199.56      189.98     11.05 o 
  -1   0  11      584.84      549.27     20.44 o 
   1   0  11     2184.77     2117.16     34.45 o 
   3   0  11     2858.39     2820.82     56.42 o 
   5   0  11     2136.76     2078.21     44.59 o 
   7   0  11       35.37       38.23      5.35 o 
   9   0  11        9.26       10.94      4.25 o 
 -12   1  11        0.25        1.89      6.99 o 
 -11   1  11       25.78       27.94      4.70 o 
 -10   1  11       75.31       78.38     12.71 o 
  -9   1  11      143.48      139.52      8.31 o 
  -8   1  11        2.90        4.08      2.56 o 
  -7   1  11       68.77       76.31      6.43 o 
  -6   1  11      217.21      209.92      9.09 o 
  -5   1  11      116.74      125.43     15.06 o 
  -4   1  11       54.24       65.34      6.09 o 
  -3   1  11        2.74        3.88      2.27 o 
  -2   1  11       39.84       50.31      4.77 o 
  -1   1  11       59.81       68.77      4.79 o 
   0   1  11       41.12       33.56      2.43 o 
   1   1  11      415.75      386.49      7.51 o 
   2   1  11     1470.87     1461.83     24.73 o 
   3   1  11      429.26      423.62      9.27 o 
   4   1  11      144.64      146.13      5.32 o 
   5   1  11      150.84      152.57      5.66 o 
   6   1  11      649.45      687.06     14.09 o 
   7   1  11      607.87      600.26     13.31 o 
   8   1  11       87.84       92.18      8.14 o 
   9   1  11       14.08       15.89      3.32 o 
 -12   2  11       41.56       56.55      6.91 o 
 -11   2  11       51.23       49.64      6.34 o 
 -10   2  11      644.15      592.67     18.94 o 
  -9   2  11      288.94      257.94     19.56 o 
  -8   2  11      267.25      228.23     15.40 o 
  -7   2  11       95.05       88.70      6.90 o 
  -6   2  11       86.29       81.57      6.49 o 
  -5   2  11      127.42      134.49     10.66 o 
  -4   2  11      512.11      475.99     14.40 o 
  -3   2  11        5.14        5.41      2.19 o 
  -2   2  11      171.54      172.58      5.69 o 
  -1   2  11        9.87       11.42      2.07 o 
   0   2  11        3.29        5.81      1.54 o 
   1   2  11      280.56      243.30      6.12 o 
   2   2  11        2.38        1.90      1.55 o 
   3   2  11        1.05        0.20      1.60 o 
   4   2  11        0.07        0.00      1.60 o 
   5   2  11      204.41      185.97      6.33 o 
   6   2  11       18.53       16.86      4.04 o 
   7   2  11       31.21       36.14      3.72 o 
   8   2  11       27.29       42.93      5.38 o 
   9   2  11       69.64       92.00      8.41 o 
 -11   3  11      136.15      152.63     10.32 o 
 -10   3  11        1.79        4.18      3.29 o 
  -9   3  11       84.30       83.51      7.63 o 
  -8   3  11       67.28       78.95      7.31 o 
  -7   3  11     1577.09     1516.64     56.22 o 
  -6   3  11      188.12      175.01      8.78 o 
  -5   3  11      184.09      171.09      8.50 o 
  -4   3  11      141.60      150.31      7.76 o 
  -3   3  11       93.20       97.99      5.21 o 
  -2   3  11      116.59      123.39      4.63 o 
  -1   3  11       89.04       82.02      6.37 o 
   0   3  11      208.23      220.66      7.13 o 
   1   3  11      299.69      316.25      8.77 o 
   2   3  11      130.96      112.61      6.87 o 
   3   3  11      296.24      288.85      9.78 o 
   4   3  11       97.47       82.23      5.17 o 
   5   3  11       86.70       76.74      4.64 o 
   6   3  11        0.29        0.00      2.30 o 
   7   3  11      211.29      205.93      8.72 o 
   8   3  11       80.23       87.70      6.87 o 
   9   3  11      136.17      136.20     13.79 o 
 -11   4  11       47.26       36.07      6.05 o 
 -10   4  11       16.64       14.83      4.34 o 
  -9   4  11       21.67       30.05      5.23 o 
  -8   4  11      271.78      259.04     15.96 o 
  -7   4  11       51.84       60.94      6.70 o 
  -6   4  11       83.58       79.07      7.22 o 
  -5   4  11      807.82      816.09     17.69 o 
  -4   4  11      123.30      129.51      7.61 o 
  -3   4  11        0.00        4.86      2.05 o 
  -2   4  11       19.08       19.09      5.69 o 
  -1   4  11      646.13      656.48     37.96 o 
   0   4  11        7.43        3.11      5.30 o 
   1   4  11       55.52       54.95      4.30 o 
   2   4  11        2.77        1.42      1.96 o 
   3   4  11      403.48      414.53     11.38 o 
   4   4  11      646.89      583.18     18.16 o 
   5   4  11        2.25        6.71      3.25 o 
   6   4  11        0.36        5.53      3.08 o 
   7   4  11       23.62       32.23      4.38 o 
   8   4  11       13.92       18.04      3.91 o 
 -10   5  11        0.32        4.73      3.73 o 
  -9   5  11       16.73       16.48      4.36 o 
  -8   5  11        2.67        2.79      3.36 o 
  -7   5  11      175.46      145.21      9.90 o 
  -6   5  11       33.34       39.69      5.60 o 
  -5   5  11      141.31      160.92      8.37 o 
  -4   5  11        6.20        5.70      5.13 o 
  -3   5  11      104.83       96.34      5.63 o 
  -2   5  11       60.27       66.13      4.91 o 
  -1   5  11       18.25       20.39      3.02 o 
   0   5  11       57.34       71.71      5.18 o 
   1   5  11     1283.14     1221.38     29.66 o 
   2   5  11       22.04       23.37      4.34 o 
   3   5  11      137.14      123.54     13.40 o 
   4   5  11       49.86       45.01      5.74 o 
   5   5  11      405.15      387.73     16.79 o 
   6   5  11       95.41      118.18      9.40 o 
   7   5  11       67.35       56.72      8.02 o 
  -8   6  11       50.24       52.84      7.33 o 
  -7   6  11        9.03       15.19      3.55 o 
  -6   6  11       27.84       31.77      5.24 o 
  -5   6  11       81.86       87.61     23.56 o 
  -4   6  11       30.63       27.11      4.91 o 
  -3   6  11        2.40        7.83      3.64 o 
  -2   6  11       69.24       76.48      7.16 o 
  -1   6  11      183.38      184.42     13.81 o 
   0   6  11      424.74      434.96     28.44 o 
   1   6  11       23.88       24.05      3.78 o 
   2   6  11      315.16      297.55     12.46 o 
   3   6  11      119.33      115.56     13.74 o 
   4   6  11      177.35      173.43      9.96 o 
   5   6  11        1.63        5.07      3.91 o 
   6   6  11      369.27      373.77     15.75 o 
  -7   7  11        3.57       13.02      4.45 o 
  -6   7  11        1.52        1.78      3.51 o 
  -5   7  11       11.33       12.68      4.53 o 
  -4   7  11       96.66      109.05      8.89 o 
  -3   7  11        7.17        9.83      4.46 o 
  -2   7  11       18.98       20.45      4.97 o 
  -1   7  11       33.70       39.08      5.80 o 
   0   7  11      153.96      187.53     21.12 o 
   1   7  11       13.33       20.63      8.12 o 
   2   7  11        3.02        6.50      7.09 o 
   3   7  11       69.22       84.87     11.59 o 
   4   7  11        2.60        4.67      4.13 o 
  -3   8  11        6.19        2.55      4.16 o 
  -2   8  11        0.06        5.42      4.43 o 
  -1   8  11       13.97       20.36      5.30 o 
   0   8  11       33.88       48.10      7.05 o 
 -12   0  12      348.64      340.12     20.24 o 
 -10   0  12        0.91        0.00      3.86 o 
  -8   0  12      127.48      111.76     11.15 o 
  -6   0  12       29.02       37.40      6.75 o 
  -4   0  12      100.90      115.72      8.90 o 
  -2   0  12       11.26        9.68      3.57 o 
   0   0  12       25.55       24.64      7.80 o 
   2   0  12      164.76      144.12     11.44 o 
   4   0  12     3221.68     3276.13     65.64 o 
   6   0  12      325.31      338.09     13.13 o 
   8   0  12       74.95       68.61      8.78 o 
 -12   1  12        0.01        3.20      3.53 o 
 -11   1  12       78.39       86.67      7.89 o 
 -10   1  12      286.98      309.63     12.95 o 
  -9   1  12       32.37       28.65      4.68 o 
  -8   1  12       32.42       28.20      4.54 o 
  -7   1  12        0.17        0.00      3.79 o 
  -6   1  12      205.41      199.90      9.19 o 
  -5   1  12      136.43      119.22      6.92 o 
  -4   1  12      175.86      171.84      7.97 o 
  -3   1  12       56.28       48.72      4.82 o 
  -2   1  12     1405.42     1258.67     62.19 o 
  -1   1  12      146.43      143.82      6.63 o 
   0   1  12      650.27      586.39     12.96 o 
   1   1  12      562.07      545.67     10.72 o 
   2   1  12      574.14      537.20     12.92 o 
   3   1  12       74.07       73.65      5.19 o 
   4   1  12      175.64      168.15      5.86 o 
   5   1  12      630.88      606.64     12.82 o 
   6   1  12      207.93      206.37      7.09 o 
   7   1  12      214.68      216.89      7.66 o 
   8   1  12       78.49       89.53      5.92 o 
   9   1  12        5.38        8.30      3.04 o 
 -11   2  12       10.05       22.88      4.97 o 
 -10   2  12      245.69      219.20     13.40 o 
  -9   2  12       10.09        5.47      4.96 o 
  -8   2  12       22.54       23.66      4.43 o 
  -7   2  12      182.47      187.22      9.30 o 
  -6   2  12      213.60      192.04      9.21 o 
  -5   2  12       37.57       35.21      4.51 o 
  -4   2  12       28.60       30.30      4.22 o 
  -3   2  12       13.28       16.53      3.12 o 
  -2   2  12      553.96      522.24     15.00 o 
  -1   2  12      419.08      409.01     10.54 o 
   0   2  12       31.71       33.49      3.43 o 
   1   2  12       15.06       15.13      2.15 o 
   2   2  12      464.78      420.64     11.10 o 
   3   2  12        0.05        0.00      1.70 o 
   4   2  12       66.82       71.88      5.24 o 
   5   2  12        9.10       11.53      2.93 o 
   6   2  12      137.00      141.79      6.17 o 
   7   2  12        1.28        3.30      2.40 o 
   8   2  12       67.98       66.10      6.07 o 
 -11   3  12       90.13      105.07      9.17 o 
 -10   3  12        0.78        4.94      3.46 o 
  -9   3  12      438.75      432.92     16.00 o 
  -8   3  12      602.62      561.18     46.57 o 
  -7   3  12       14.29       23.46      4.39 o 
  -6   3  12       48.06       50.94      5.84 o 
  -5   3  12        3.47        9.26      3.18 o 
  -4   3  12      138.51      142.88      7.81 o 
  -3   3  12      496.03      468.56     12.54 o 
  -2   3  12      514.14      475.44     12.08 o 
  -1   3  12       16.78       21.98      2.59 o 
   0   3  12      206.53      210.70      6.20 o 
   1   3  12      170.07      153.55     11.05 o 
   2   3  12       63.79       70.25      4.92 o 
   3   3  12      243.96      225.86     11.04 o 
   4   3  12       79.89       79.84      5.53 o 
   5   3  12       42.93       48.73      4.80 o 
   6   3  12       54.00       46.57      6.24 o 
   7   3  12        1.00        4.94      3.76 o 
   8   3  12       53.71       49.13      5.73 o 
 -10   4  12       83.29       96.14      8.96 o 
  -9   4  12        6.40        7.04      7.87 o 
  -8   4  12      217.91      196.89     10.46 o 
  -7   4  12       23.66       28.74      4.96 o 
  -6   4  12       51.45       57.61      7.46 o 
  -5   4  12      272.43      265.69     11.55 o 
  -4   4  12        0.43        0.82      1.97 o 
  -3   4  12       10.32       11.60      2.65 o 
  -2   4  12      351.23      351.32     11.41 o 
  -1   4  12       19.73       26.35      3.39 o 
   0   4  12      220.54      230.01     10.93 o 
   1   4  12       21.77       20.08      6.94 o 
   2   4  12      501.37      471.71     12.49 o 
   3   4  12      265.28      252.21      8.82 o 
   4   4  12        7.13       11.29      4.25 o 
   5   4  12       19.62       18.00      4.32 o 
   6   4  12        0.25        0.00      2.76 o 
   7   4  12        3.65        1.44      3.42 o 
  -9   5  12        0.34        8.57      4.18 o 
  -8   5  12       15.98       15.50      4.42 o 
  -7   5  12        2.14        3.65      3.44 o 
  -6   5  12        1.22        4.42      3.13 o 
  -5   5  12       24.77       34.46      5.48 o 
  -4   5  12        2.06       10.12      4.79 o 
  -3   5  12        0.45        0.00      3.18 o 
  -2   5  12        0.41        0.00      2.05 o 
  -1   5  12       87.89       88.22      5.76 o 
   0   5  12       30.94       35.59      4.17 o 
   1   5  12       44.99       39.36      7.48 o 
   2   5  12        8.61       19.90      4.03 o 
   3   5  12       85.77      103.99      8.12 o 
   4   5  12        0.05        2.81      3.36 o 
   5   5  12      109.20      108.97     11.17 o 
   6   5  12       40.27       28.17      5.51 o 
  -8   6  12        1.35       11.37      4.53 o 
  -7   6  12        0.23        0.03      3.77 o 
  -6   6  12        1.15        1.41      3.47 o 
  -5   6  12       21.66       33.34      7.97 o 
  -4   6  12        3.26        5.38      3.52 o 
  -3   6  12       47.99       51.56      6.43 o 
  -2   6  12      530.79      629.94     97.88 o 
  -1   6  12      135.74      147.03      9.51 o 
   0   6  12       13.80       10.59      3.17 o 
   1   6  12       60.68       73.76      7.76 o 
   2   6  12      129.30      128.83     12.54 o 
   3   6  12       12.83       23.48      4.89 o 
   4   6  12       19.59       16.97      4.70 o 
   5   6  12        9.30       12.48      4.84 o 
  -6   7  12        0.00        0.00      4.69 o 
  -5   7  12       17.13       27.92      5.49 o 
  -4   7  12      154.52      207.05     26.20 o 
  -3   7  12       19.46       24.73      5.04 o 
  -2   7  12       12.92       17.16      7.99 o 
  -1   7  12      102.17      100.43     12.56 o 
   0   7  12       71.39       99.99      9.00 o 
   1   7  12       56.20       84.87     14.03 o 
   2   7  12       20.34       45.56     12.12 o 
   3   7  12       87.17       99.49     12.86 o 
 -11   0  13        9.90        9.04      5.33 o 
  -9   0  13      182.06      187.20     13.84 o 
  -7   0  13       13.16       16.92      5.62 o 
  -5   0  13      701.66      648.76     26.25 o 
  -3   0  13       56.57       54.22      7.43 o 
  -1   0  13       14.90       16.48      4.40 o 
   1   0  13       96.14       77.93      9.44 o 
   3   0  13     2331.46     2275.25     71.48 o 
   5   0  13      150.76      143.88     13.98 o 
   7   0  13        5.82        4.71      3.60 o 
 -11   1  13        2.80        4.61      3.74 o 
 -10   1  13       68.42       80.14      7.75 o 
  -9   1  13       88.35       88.25      9.78 o 
  -8   1  13       50.10       60.88      9.53 o 
  -7   1  13        7.17        5.16      5.70 o 
  -6   1  13       47.89       48.40      7.97 o 
  -5   1  13       66.73       67.57     12.00 o 
  -4   1  13       98.13      103.24     14.81 o 
  -3   1  13      360.35      356.39     33.90 o 
  -2   1  13        1.13        0.00      1.99 o 
  -1   1  13       61.25       51.85      3.98 o 
   0   1  13     1503.40     1533.42     27.54 o 
   1   1  13     1263.44     1209.45     30.18 o 
   2   1  13      496.10      490.62     16.47 o 
   3   1  13      797.88      730.60     21.61 o 
   4   1  13       36.32       37.93      4.23 o 
   5   1  13        0.26        3.19      2.32 o 
   6   1  13       76.77       79.61      6.12 o 
   7   1  13       11.84       20.29      3.79 o 
   8   1  13       39.50       46.54      4.65 o 
 -11   2  13      240.89      217.83     15.77 o 
 -10   2  13      266.47      255.44     12.11 o 
  -9   2  13      232.39      235.67     11.41 o 
  -8   2  13        7.86       12.55      3.73 o 
  -7   2  13      343.38      310.33     12.58 o 
  -6   2  13      528.31      503.46     16.51 o 
  -5   2  13      868.97      805.15     58.18 o 
  -4   2  13      101.11      113.58     14.72 o 
  -3   2  13     1095.82     1064.34     49.30 o 
  -2   2  13      702.14      636.09     15.94 o 
  -1   2  13     2073.52     2041.78     35.54 o 
   0   2  13     1003.10      903.91     23.43 o 
   1   2  13      454.76      436.15     11.62 o 
   2   2  13      961.13      877.88     24.14 o 
   3   2  13       82.93       89.29      5.68 o 
   4   2  13       32.16       33.54      5.98 o 
   5   2  13      328.35      307.79     13.21 o 
   6   2  13      107.53       94.02      6.64 o 
   7   2  13       10.79        9.26      3.32 o 
   8   2  13       55.62       65.43      7.90 o 
 -10   3  13        5.89       11.58      5.45 o 
  -9   3  13        0.53        2.94      3.23 o 
  -8   3  13      242.94      210.79     10.78 o 
  -7   3  13      145.59      126.12     15.52 o 
  -6   3  13       24.52       26.99      4.67 o 
  -5   3  13      153.31      138.35      8.88 o 
  -4   3  13      829.91      784.96     32.34 o 
  -3   3  13       63.78       75.18      5.24 o 
  -2   3  13       13.50       15.77      3.00 o 
  -1   3  13     1137.24     1053.80     21.30 o 
   0   3  13      390.94      356.40     10.11 o 
   1   3  13      226.15      205.38      9.22 o 
   2   3  13      133.44      129.20      6.66 o 
   3   3  13       28.76       32.95      7.41 o 
   4   3  13       49.89       53.84      5.06 o 
   5   3  13      130.82      115.29      7.94 o 
   6   3  13        0.62        6.86      4.38 o 
   7   3  13        4.91        9.41      3.96 o 
 -10   4  13       36.60       25.37      6.26 o 
  -9   4  13       21.06       27.87      5.67 o 
  -8   4  13       42.49       45.15      7.60 o 
  -7   4  13       76.84       93.22     11.95 o 
  -6   4  13      188.27      189.09     12.34 o 
  -5   4  13       74.88       97.99      6.31 o 
  -4   4  13       18.25       19.35      3.38 o 
  -3   4  13       50.62       54.21      6.67 o 
  -2   4  13       52.26       56.86      4.93 o 
  -1   4  13        5.53        6.41      2.41 o 
   0   4  13      513.35      507.44     13.05 o 
   1   4  13        4.23        9.97      3.21 o 
   2   4  13      168.13      150.81      6.97 o 
   3   4  13       53.13       65.80      8.38 o 
   4   4  13      291.30      271.32     21.85 o 
   5   4  13       10.00        8.20      3.61 o 
   6   4  13        1.80        2.10      3.49 o 
  -9   5  13      140.47      153.38     11.49 o 
  -8   5  13        0.33        6.37      3.77 o 
  -7   5  13       11.26       19.61      5.74 o 
  -6   5  13       23.46       25.91      5.12 o 
  -5   5  13       20.93       24.80      4.81 o 
  -4   5  13       43.54       46.18      6.30 o 
  -3   5  13      266.67      275.30      9.74 o 
  -2   5  13       15.16       26.79      4.77 o 
  -1   5  13       31.81       33.83      4.10 o 
   0   5  13       43.82       60.38      7.86 o 
   1   5  13      286.94      279.60     17.60 o 
   2   5  13        0.01        0.61      3.02 o 
   3   5  13      113.72      120.59      8.90 o 
   4   5  13        0.08        3.23      4.55 o 
   5   5  13       29.57       40.32      6.21 o 
  -7   6  13        4.81        7.38      4.03 o 
  -6   6  13      111.07      109.14     16.04 o 
  -5   6  13       44.18       82.44      8.75 o 
  -4   6  13        1.55        6.21      5.48 o 
  -3   6  13        8.57       11.98      5.52 o 
  -2   6  13      189.33      199.27     14.47 o 
  -1   6  13        1.05        4.57      3.68 o 
   0   6  13        5.87       15.46      4.37 o 
   1   6  13        1.31        3.22      4.25 o 
   2   6  13        3.18       10.32      5.38 o 
   3   6  13       41.29       32.85      5.75 o 
   4   6  13        7.34       13.05      4.54 o 
  -4   7  13       15.05       27.28      7.19 o 
  -3   7  13      112.85      120.80     13.74 o 
  -2   7  13       25.61       35.15      7.48 o 
  -1   7  13      179.97      210.90     22.51 o 
   0   7  13        0.00        1.96      6.45 o 
   1   7  13        2.83       15.45      9.14 o 
 -10   0  14        1.62        3.03      4.89 o 
  -8   0  14      113.07       86.34     10.76 o 
  -6   0  14      425.68      430.03     20.97 o 
  -4   0  14       35.57       27.04      5.96 o 
  -2   0  14       91.39       96.75      9.00 o 
   0   0  14      727.16      603.00     70.84 o 
   2   0  14      214.22      244.00     16.18 o 
   4   0  14        0.09        6.40      5.33 o 
   6   0  14        6.85        7.43      6.26 o 
 -11   1  14       67.73       62.83      7.37 o 
 -10   1  14      121.65      127.86     21.78 o 
  -9   1  14      131.67      141.82      9.74 o 
  -8   1  14      436.03      376.12     14.43 o 
  -7   1  14        2.75        0.00      3.32 o 
  -6   1  14        5.65        5.72      3.04 o 
  -5   1  14       29.48       27.67      4.43 o 
  -4   1  14      174.10      153.61      8.26 o 
  -3   1  14      283.71      244.52     10.01 o 
  -2   1  14      128.32      127.47      6.84 o 
  -1   1  14       26.55       33.36      5.70 o 
   0   1  14      519.96      479.08     11.88 o 
   1   1  14      140.59      127.06      8.75 o 
   2   1  14      288.59      259.40     12.10 o 
   3   1  14       11.56        7.55      4.62 o 
   4   1  14       12.88       16.86      6.75 o 
   5   1  14       13.05       16.75      4.62 o 
   6   1  14       35.21       37.76      5.95 o 
   7   1  14       35.06       38.53      6.27 o 
 -10   2  14       80.85       78.04      9.78 o 
  -9   2  14        2.49        5.05      3.37 o 
  -8   2  14        2.57        4.54      3.18 o 
  -7   2  14       19.36       23.34      4.68 o 
  -6   2  14       39.54       44.82      6.38 o 
  -5   2  14        2.10        8.95      3.31 o 
  -4   2  14       39.28       29.13      6.48 o 
  -3   2  14      248.63      264.55     10.72 o 
  -2   2  14       16.07       24.42      3.21 o 
  -1   2  14       79.63       80.52      5.19 o 
   0   2  14      137.69      134.68      7.47 o 
   1   2  14        2.08        0.00      2.67 o 
   2   2  14        0.02        2.37      2.61 o 
   3   2  14        0.00        0.85      2.76 o 
   4   2  14       14.71       25.49      5.17 o 
   5   2  14       20.05       16.01      5.45 o 
   6   2  14        2.95        5.17      3.05 o 
   7   2  14        2.90        2.69      3.29 o 
 -10   3  14       14.87       24.31      5.33 o 
  -9   3  14      124.13      126.52     10.51 o 
  -8   3  14       50.29       62.66      7.10 o 
  -7   3  14        0.65        4.15      3.54 o 
  -6   3  14       64.84       74.02      7.39 o 
  -5   3  14        0.93        1.35      3.03 o 
  -4   3  14      800.69      785.91     22.26 o 
  -3   3  14     1057.03      995.31     21.14 o 
  -2   3  14      164.86      166.40      7.00 o 
  -1   3  14       74.69       98.96      5.86 o 
   0   3  14       44.52       43.99      5.44 o 
   1   3  14      253.17      202.65     10.09 o 
   2   3  14      230.79      200.65     17.94 o 
   3   3  14       10.72       13.41      4.04 o 
   4   3  14       14.87       18.69      4.69 o 
   5   3  14       39.43       50.50      6.31 o 
   6   3  14       18.28       21.92      5.40 o 
  -9   4  14        1.70        4.75      3.56 o 
  -8   4  14        3.86        5.20      3.70 o 
  -7   4  14       59.10       66.81      7.34 o 
  -6   4  14      103.01      106.68     10.58 o 
  -5   4  14       57.97       55.66      5.14 o 
  -4   4  14      122.45      127.68      9.18 o 
  -3   4  14       95.12       99.92      6.48 o 
  -2   4  14      113.45      111.82      6.63 o 
  -1   4  14       45.51       50.07      4.65 o 
   0   4  14      203.14      203.75      9.96 o 
   1   4  14        2.42        2.25      4.30 o 
   2   4  14       35.62       45.41      7.60 o 
   3   4  14       41.81       42.16      5.80 o 
   4   4  14       24.24       24.99      4.88 o 
   5   4  14       21.74       21.53      4.75 o 
  -8   5  14      128.78      165.14     11.73 o 
  -7   5  14       10.51       17.86      4.59 o 
  -6   5  14       71.04       67.88      7.83 o 
  -5   5  14       16.44       15.73      4.36 o 
  -4   5  14       14.80       16.15      4.48 o 
  -3   5  14       45.84       62.55      5.72 o 
  -2   5  14        2.91        8.26      2.96 o 
  -1   5  14        4.37       10.57      3.07 o 
   0   5  14       66.89       96.70     11.64 o 
   1   5  14       26.45       29.43      7.14 o 
   2   5  14       39.79       27.43      5.08 o 
   3   5  14       19.66       23.64      6.14 o 
   4   5  14       24.39       42.16      6.19 o 
  -6   6  14        9.24       13.49      5.45 o 
  -5   6  14        0.42        2.94      3.64 o 
  -4   6  14       35.86       53.58      9.17 o 
  -3   6  14        1.12        0.00      4.74 o 
  -2   6  14      134.24      135.28     13.10 o 
  -1   6  14       10.85       28.40      6.99 o 
   0   6  14        3.77        8.26      5.67 o 
   1   6  14        1.45        4.40      5.57 o 
   2   6  14        4.61        8.80      5.38 o 
  -9   0  15       34.22       24.05      6.65 o 
  -7   0  15      234.84      248.70     16.18 o 
  -5   0  15      203.18      172.68     12.71 o 
  -3   0  15       47.77       53.44      7.82 o 
  -1   0  15      411.30      352.78     16.72 o 
   1   0  15       34.43       36.57      8.02 o 
   3   0  15       81.45       55.15      9.78 o 
   5   0  15       18.16       20.63      7.09 o 
 -10   1  15       81.85       85.43     10.12 o 
  -9   1  15       25.14       32.12      5.57 o 
  -8   1  15        2.21        1.31      2.96 o 
  -7   1  15       21.01       18.26      4.03 o 
  -6   1  15      171.55      153.57     18.50 o 
  -5   1  15      154.61      145.88      8.70 o 
  -4   1  15       52.09       47.87      9.70 o 
  -3   1  15       22.09       20.73      3.94 o 
  -2   1  15      142.47      111.55      7.26 o 
  -1   1  15      247.92      237.22      8.17 o 
   0   1  15      225.87      191.16      9.87 o 
   1   1  15        2.79        2.01      2.91 o 
   2   1  15       10.41        9.32      5.70 o 
   3   1  15        3.75       10.73      7.82 o 
   4   1  15        1.93        4.78      3.46 o 
   5   1  15       27.95       33.17      5.83 o 
   6   1  15       37.64       63.44     13.96 o 
 -10   2  15        0.35        0.75      3.34 o 
  -9   2  15       81.53       81.69      8.33 o 
  -8   2  15       75.77       83.01      8.01 o 
  -7   2  15        5.11       10.87      3.70 o 
  -6   2  15      116.88      122.81      8.97 o 
  -5   2  15        0.37        3.17      3.00 o 
  -4   2  15      271.86      229.20     16.72 o 
  -3   2  15     1364.82     1235.54     30.07 o 
  -2   2  15     1139.41      983.19     20.78 o 
  -1   2  15      139.96      117.91      8.74 o 
   0   2  15      117.66      125.16     12.96 o 
   1   2  15       66.15       39.96      5.70 o 
   2   2  15       11.30        4.68      3.32 o 
   3   2  15       80.20       84.43      8.21 o 
   4   2  15        2.15        6.91      5.28 o 
   5   2  15       31.26       40.30      6.57 o 
   6   2  15        2.16        1.39      3.66 o 
  -9   3  15        1.28        1.36      3.54 o 
  -8   3  15        8.60        3.56      3.66 o 
  -7   3  15       41.22       42.58      5.99 o 
  -6   3  15      326.60      318.65     13.57 o 
  -5   3  15      533.11      496.61     31.04 o 
  -4   3  15      102.11      110.13      6.73 o 
  -3   3  15       43.83       55.81      5.15 o 
  -2   3  15       70.02       67.97      5.35 o 
  -1   3  15      561.00      453.98     20.48 o 
   0   3  15       63.98       52.55      5.93 o 
   1   3  15       92.53       96.54      8.37 o 
   2   3  15        5.47        6.55      3.49 o 
   3   3  15        0.01        1.44      3.37 o 
   4   3  15        2.81        7.27      3.83 o 
   5   3  15       61.67       89.37     13.05 o 
  -8   4  15       21.63       21.66      4.72 o 
  -7   4  15      324.53      340.93     14.97 o 
  -6   4  15      195.66      201.78     11.61 o 
  -5   4  15      168.79      190.00      9.24 o 
  -4   4  15      427.16      416.32     12.56 o 
  -3   4  15       62.71       63.23      5.55 o 
  -2   4  15        5.33        9.98      3.20 o 
  -1   4  15      224.22      219.64      8.56 o 
   0   4  15        2.34        2.84      2.82 o 
   1   4  15        0.38        2.69      3.23 o 
   2   4  15       29.13       22.84      7.09 o 
   3   4  15        6.88       10.17      6.21 o 
   4   4  15        4.89        9.97      6.06 o 
  -7   5  15      108.02      134.48     10.95 o 
  -6   5  15       32.93       55.22      7.04 o 
  -5   5  15       79.27      101.31     12.08 o 
  -4   5  15        1.42        6.92      3.57 o 
  -3   5  15       23.13       26.83      4.01 o 
  -2   5  15        4.62        9.39      3.12 o 
  -1   5  15       13.62       16.21      4.60 o 
   0   5  15       74.63       86.07     10.19 o 
   1   5  15        0.89        0.00      4.40 o 
   2   5  15       15.82       12.52      6.50 o 
   3   5  15        0.04        0.00      4.74 o 
  -4   6  15        5.64        7.44      4.08 o 
  -3   6  15       35.51       64.02      7.72 o 
  -2   6  15       28.62       46.32     12.27 o 
   0   6  15        0.02        1.52      5.52 o 
  -8   0  16      414.57      422.69     22.88 o 
  -6   0  16      295.12      235.64     15.69 o 
  -4   0  16      303.11      258.04     15.74 o 
  -2   0  16       13.80       16.77      5.38 o 
   0   0  16       36.74       42.00      8.31 o 
   2   0  16       25.83       42.14      8.21 o 
   4   0  16        0.67        8.07      5.92 o 
  -9   1  16       17.13       23.19      4.98 o 
  -8   1  16       45.02       40.60      6.19 o 
  -7   1  16      316.67      287.40     12.81 o 
  -6   1  16       70.32       80.33      7.42 o 
  -5   1  16      380.79      378.36     23.71 o 
  -4   1  16      166.08      141.40     14.98 o 
  -3   1  16      175.61      164.24      8.55 o 
  -2   1  16       45.43       35.12      4.49 o 
  -1   1  16        0.01        7.61      2.98 o 
   0   1  16      129.86      112.38     11.44 o 
   1   1  16       19.32       18.38      4.18 o 
   2   1  16       10.85       18.32      4.54 o 
   3   1  16       18.48       26.20      5.56 o 
   4   1  16       19.11       29.15      5.59 o 
   5   1  16        0.00        2.18      3.41 o 
  -9   2  16       18.00       26.75      5.20 o 
  -8   2  16       52.56       59.62      7.21 o 
  -7   2  16        9.77        7.68      6.70 o 
  -6   2  16        1.20        0.52      3.23 o 
  -5   2  16       18.87       20.05      4.38 o 
  -4   2  16       75.48       70.11      6.83 o 
  -3   2  16       80.71      102.54      6.45 o 
  -2   2  16       25.57       28.04      3.85 o 
  -1   2  16        2.77        3.15      3.76 o 
   0   2  16        0.34        0.37      2.82 o 
   1   2  16        3.94        5.03      3.23 o 
   2   2  16       21.93       24.62      7.63 o 
   3   2  16       13.34       23.79      5.18 o 
   4   2  16       56.36       85.88      8.74 o 
   5   2  16      158.00      176.35     19.26 o 
  -8   3  16        1.32        3.66      3.45 o 
  -7   3  16        1.98        6.63      3.94 o 
  -6   3  16     1026.72     1117.95     30.50 o 
  -5   3  16      179.04      183.30     10.18 o 
  -4   3  16       45.37       54.98      7.14 o 
  -3   3  16      161.05      175.78     12.04 o 
  -2   3  16       41.90       40.32      6.32 o 
  -1   3  16       42.55       47.95      6.14 o 
   0   3  16       30.81       25.23      7.14 o 
   1   3  16        6.65       13.37      4.03 o 
   2   3  16       34.64       51.35      6.76 o 
   3   3  16        2.21        5.03      3.91 o 
   4   3  16       18.96       31.58      5.84 o 
  -7   4  16      165.55      217.36     14.23 o 
  -6   4  16      145.13      155.07     11.08 o 
  -5   4  16       58.04       63.95     11.50 o 
  -4   4  16      166.75      142.05     14.70 o 
  -3   4  16      108.74      122.05     10.81 o 
  -2   4  16       25.00       30.99      4.16 o 
  -1   4  16        0.35        4.97      7.28 o 
   0   4  16        1.90        4.74      5.18 o 
   1   4  16       17.42       12.11      4.16 o 
   2   4  16      152.33      189.07     10.85 o 
   3   4  16       14.62       26.74      8.26 o 
  -5   5  16        6.32        8.78      3.70 o 
  -4   5  16      184.07      213.06     18.55 o 
  -3   5  16       37.49       48.75      5.32 o 
  -2   5  16        1.65        7.80      2.99 o 
  -1   5  16        0.04        4.93      5.21 o 
   0   5  16        0.89       12.08      6.06 o 
   1   5  16        2.01        0.59      5.52 o 
  -7   0  17       51.07       53.97      9.88 o 
  -5   0  17      244.82      232.86     15.69 o 
  -3   0  17       69.19       72.75      9.48 o 
  -1   0  17        0.28        5.77      4.55 o 
   1   0  17       45.00       43.66      8.85 o 
   3   0  17       16.16       23.42      7.82 o 
  -8   1  17       16.18       23.66      4.67 o 
  -7   1  17        6.03        2.98      3.49 o 
  -6   1  17       26.14       27.64      5.21 o 
  -5   1  17       42.57       42.19      5.59 o 
  -4   1  17        6.58        6.02      4.89 o 
  -3   1  17        1.20        5.55      3.01 o 
  -2   1  17        0.23        0.15      2.25 o 
  -1   1  17       16.28       23.65      4.55 o 
   0   1  17        5.15       14.76      4.18 o 
   1   1  17        0.64        1.65      3.44 o 
   2   1  17       29.63       26.64      5.62 o 
   3   1  17      135.47      132.13     10.60 o 
   4   1  17        7.18       14.30      4.77 o 
  -8   2  17        3.23       15.42      5.33 o 
  -7   2  17       24.39       27.33      5.18 o 
  -6   2  17      125.10      131.75      9.80 o 
  -5   2  17        5.83        7.38      6.55 o 
  -4   2  17       97.42       97.95      8.09 o 
  -3   2  17       59.94       52.80      5.02 o 
  -2   2  17       33.92       38.47      4.32 o 
  -1   2  17        2.57        4.84      4.84 o 
   0   2  17       42.06       37.20      5.92 o 
   1   2  17        2.95        6.41      4.86 o 
   2   2  17       26.66       47.46      6.74 o 
   3   2  17        0.13        3.37      3.75 o 
  -7   3  17        0.38        3.81      3.56 o 
  -6   3  17       21.57       18.55      4.83 o 
  -5   3  17        0.61        6.62      2.95 o 
  -4   3  17        5.61       13.95      4.90 o 
  -3   3  17        0.45        0.31      3.70 o 
  -2   3  17        1.96        2.04      3.13 o 
  -1   3  17        0.72        0.00      4.11 o 
   0   3  17       99.91      142.74     10.56 o 
   1   3  17       11.78       18.33      4.67 o 
   2   3  17       87.62       89.21      8.81 o 
   3   3  17        0.68        5.55      6.70 o 
  -5   4  17       67.13       89.67      7.05 o 
  -4   4  17        9.98       13.84      6.29 o 
  -3   4  17        4.99        5.03      3.37 o 
  -2   4  17        6.53        4.89      3.72 o 
  -1   4  17       24.92       28.60      7.82 o 
   0   4  17        4.01        4.20      6.21 o 
   1   4  17       48.68       92.45      9.18 o 
  -6   0  18       14.32       19.90      6.84 o 
  -4   0  18       12.25       13.40      5.23 o 
  -2   0  18        8.71       13.00      5.23 o 
   0   0  18       24.17       23.37      7.14 o 
   2   0  18      210.55      218.68     17.21 o 
  -7   1  18       90.13       98.75      9.85 o 
  -6   1  18        7.35        3.64      6.06 o 
  -5   1  18        0.61        4.07      3.14 o 
  -4   1  18        0.01        0.00      2.98 o 
  -3   1  18        0.80        1.37      3.09 o 
  -2   1  18        0.00        4.79      4.25 o 
  -1   1  18       17.93       26.24      4.87 o 
   0   1  18       38.22       57.99      7.24 o 
   1   1  18        7.96       15.57      4.65 o 
   2   1  18        0.13        2.44      3.94 o 
  -6   2  18        7.82        8.36      3.77 o 
  -5   2  18        6.30        5.47      3.42 o 
  -4   2  18        0.75        2.69      2.65 o 
  -3   2  18       31.63       30.51      4.30 o 
  -2   2  18        2.49        3.19      4.91 o 
  -1   2  18        0.31       11.29      5.92 o 
   0   2  18       46.34       61.41      8.16 o 
   1   2  18       23.26       28.69      5.78 o 
   2   2  18        1.52        3.40      3.59 o 
  -5   3  18        9.43       10.74      3.39 o 
  -4   3  18        0.56        3.74      2.64 o 
  -3   3  18        3.86        5.67      3.04 o 
  -2   3  18        1.15        1.95      4.99 o 
  -1   3  18        0.86        6.40      5.67 o 
   0   3  18       45.20       62.91      7.85 o 
   1   3  18       32.19       40.07     12.03 o 
  -5   0  19       32.35       52.36      9.78 o 
  -3   0  19       36.30       43.36      8.41 o 
  -1   0  19       80.36       82.38     12.08 o 
  -5   1  19        7.30        6.41      5.16 o 
  -4   1  19       14.94       25.53      9.48 o 
  -3   1  19        0.28        4.89      3.69 o 
  -2   1  19       16.73       12.91      5.18 o 
  -1   1  19        0.05       11.23      3.99 o 
   0   1  19       16.67       22.12      5.03 o 
  -4   2  19        3.54        2.87      2.85 o 
  -3   2  19      100.97      136.92     15.45 o 
  -2   2  19       22.89       23.61      7.68 o 
  -1   2  19       24.26       29.03      8.12 o 
                                                 
